# Supplementary material for: The impact of COVID-19 on health service utilization in sub-Saharan Africa—a scoping review
Source: BMC Glob Public Health. 2024 Aug 7;2:51. doi: 10.1186/s44263-024-00083-0 (PMC11622901; doi:10.1186/s44263-024-00083-0)
Supplement: Supplementary file 3 — Additional file 3. Table S3 List of included studies [file 44263_2024_83_MOESM3_ESM.xlsx]

## Sheet: Sheet1
Table S3 List of included studies
Authors	Year of study	Title		Study design	Type of study	Country or Countries of study	Scope of the study	Site of Study	Start date	End date
Abdalla et al.	2022	Gender and the impact of COVID-19 on demand for and access to health care: analysis of data from Kenya, Nigeria, and South Africa		Quantitative	Observational study	Kenya, Nigeria, South Africa	National	Not stated	2020-07-06	2020-07-23
Abdela et al.	2020	Essential healthcare services in the face of COVID-19 prevention: Experiences from a referral hospital in Ethiopia		Quantitative	Retrospective study	Ethiopia	Hospital-based	Urban	2020-02-24	2020-04-19
Abdisa et al.	2021	Access to maternal health services during COVID-19 pandemic, re-examining the three delays among pregnant women in Ilubabor zone, southwest Ethiopia: A cross-sectional study		Quantitative	Cross-sectional	Ethiopia	Community-based	Rural	2021-02-01	2021-04-30
Abdoulaye et al.	2020	The impact of the COVID-19 pandemic on health service utilisation in the city of Niamey: A study conducted in 17 health care facilities from january to june 2020		Quantitative	Retrospective study	Niger	Hospital-based	Urban	2019-01-01	2020-06-30
Abdul-Mumin et al.	2020	Decrease in Admissions and Change in the Diagnostic Landscape in a Newborn Care Unit in Northern Ghana During the COVID-19 Pandemic		Quantitative	Retrospective study	Ghana	Hospital-based	Urban	2019-03-01	2020-08-31
Abdus-Salam et al.	2022	Utilization of Postnatal Care During the COVID-19 Pandemic: Perception and Intents of Postpartum Women at Tertiary Health Facility in Southwest, Nigeria		Quantitative	Retrospective study	Nigeria	Hospital-based	Urban	2019-07-01	2021-03-31
Abebe et al.	2021	Trends of follow-up clinic visits and admissions three-months before and during COVID-19 pandemic at Tikur Anbessa specialized hospital, Addis Ababa, Ethiopia: an interrupted time series analysis		Quantitative	Retrospective study	Ethiopia	Hospital-based	Urban	2019-12-11	2020-06-09
Abraham et al.	2021	Effects of COVID-19 pandemic on ART Service delivery: perspectives of healthcare workers in a Teaching Hospital in Ghana		Qualitative	Qualitative study	Ghana	Hospital-based	Urban	2021-01-01	2021-03-31
Adelekan et al.	2021	Effect of COVID-19 pandemic on provision of sexual and reproductive health services in primary health facilities in Nigeria: a cross-sectional study		Quantitative	Cross-sectional	Nigeria	Hospital-based	Urban Periurban and Rural	2020-11-01	2020-12-16
Ademe et al.	2022	Impact of COVID-19 on Surgical Volume: Single-centre Experience from Addis Ababa, Ethiopia		Quantitative	Cross-sectional	Ethiopia	Hospital-based	Urban	2019-03-01	2021-03-31
Adugna et al.	2021	The Effect of COVID-19 on Routine HIV Care Services from Health Facilities in Northwest Ethiopia		Quantitative	Retrospective study	Ethopia	Hospital-based	Urban	2019-03-01	2021-06-30
Ahmed et al.	2022	Impact of COVID-19 on Adolescent HIV Prevention and Treatment Services in the AHISA Network		Quantitative	Observational study	South Africa, Kenya, Nigeria, Tanzania, Botswana, Ghana, Malawi, Rwanda, Uganda, Zambia	Multi-national study	Not stated	2021-02-01	2021-04-30
Ahoya et al.	2022	How COVID-19 affected food systems, health service delivery and maternal and infant nutrition practices: Implications for moving forward in Kenya		Qualitative	Qualitative study	Kenya	Hospital-based	Urban	2021-08-01	2021-09-30
Akaba et al.	2022	Barriers and facilitators of access to maternal, newborn and child health services during the first wave of COVID-19 pandemic in Nigeria: findings from a qualitative study		Qualitative	Qualitative study	Nigeria	Hospital-based	Not stated	2020-05-01	2020-07-31
Akuaake et al.	2020	Cross-sectional study of paediatric case mix presenting to an emergency centre in Cape Town, South Africa, during COVID-19		Quantitative	Cross-sectional	South Africa	Hospital-based	Urban	2020-03-27	2020-06-04
Alshibli et al.	2020	Impact of the COVID-19 Pandemic on Surgical Care and Outcomes at Two Tertiary Hospitals in Ethiopia		Quantitative	Retrospective study	Ethiopia	Hospital-based	Urban	2019-08-01	2020-08-31
Alshibli et al.	2022	Changes in Surgical Volume and Outcomes During the Coronavirus Disease 2019 Pandemic at Two Tertiary Hospitals in Ethiopia: A Retrospective Cohort Study		Quantitative	Retrospective Cohort study	Ethiopia	Hospital-based	Urban	2020-04-01	2020-06-10
Altare et al.	2022	COVID-19 epidemiology and changes in health service utilization in Uganda's refugee settlements during the first year of the pandemic		Quantitative	Observational study	Uganda	Community-based	Not stated	2017-01-01	2021-03-31
Amhare et al.	2021	Impact of COVID-19 on HIV services and anticipated benefits of vaccination in restoring HIV services in Ethiopia: A qualitative assessment		Qualitative	Qualitative study	Ethiopia	Hospital-based	Rural	2021-06-01	2021-07-31
Amouzou et al.	2022	Health service utilisation during the COVID-19 pandemic in sub-Saharan Africa in 2020: A multicountry empirical assessment with a focus on maternal, newborn and child health services		Quantitative	Retrospective study	Burkina Faso, Cote d'Ivoire, Ghana, Liberia, Mali, Niger, Nigeria, Ethiopia, Kenya, Tanzania, Uganda, Zambia	National	Rural and Urban	2020-03-01	2020-12-31
Arega et al.	2021	Impact of COVID-19 pandemic on TB prevention and care in Addis Ababa, Ethiopia: A retrospective database study		Quantitative	Retrospective study	Ethiopia	Hospital-based	Urban	2019-04-01	2021-03-31
Assefa et al.	2021	Reported barriers to healthcare access and service disruptions caused by COVID-19 in Burkina Faso, Ethiopia, and Nigeria: A telephone survey		Quantitative	Observational study	Burkina Faso, Ethiopia, Nigeria	Regional	Rural and Urban	2020-07-01	2020-11-30
Asukile et al.	2021	Implementation and evaluation of a teleneurology clinic serving vulnerable populations in Zambia during the COVID-19 pandemic		Quantitative	Observational study	Zambia	Hospital-based	Urban	2020-06-01	2020-11-30
Asuming et al.	2022	Impact of Covid-19 on Maternal Health Seeking in Ghana		Quantitative	Observational study	Ghana	National	Rural	2020-09-01	2020-11-30
Awucha et al.	2020	Impact of the COVID-19 pandemic on consumers' access to essential medicines in Nigeria		Quantitative	Observational study	Nigeria	National	Not stated	2020-05-01	2020-06-30
Ayele et al.	2021	Patterns of essential health services utilization and routine health information management during Covid-19 pandemic at primary health service delivery point Addis Ababa, Ethiopia		Quantitative	Retrospective Cross-sectional study	Ethiopia	Hospital-based	Rural and Urban	2020-05-30	2020-07-15
Ayele et al.	2022	Effect of COVID-19 pandemic on missed medical appointment among adults with chronic disease conditions in Northwest Ethiopia		Quantitative	Retrospective study	Ethiopia	Hospital-based	Urban	2020-12-01	2021-02-28
Babalola et al.	2022	The influence of first wave of COVID-19 outbreak on routine healthcare services, Liberia, August 2020: a mixed study approach		Mixed methods study	Cross-sectional and Qualitative study	Liberia	Hospital-based	Rural and Urban	2020-01-01	2020-06-30
Babatunde et al.	2022	Impact of COVID-19 on routine immunization in Oyo State, Nigeria: trend analysis of immunization data in the pre-and post-index case period; 2019-2020		Quantitative	Retrospective study	Nigeria	Community-based	Urban	2019-07-01	2020-08-31
Bachanas et al.	2022	Protecting the gains: analysis of HIV treatment and service delivery programme data and interventions implemented in 19 African countries during COVID-19		Mixed methods study	Retrospective study	Botswana, Cameroon, Cote d'Ivoire, Democratic Republic of Congo, Eswatini, Ethiopia, Kenya, Lesotho, Malawi, Mozambique, Namibia, Nigeria, Rwanda, South Africa, South Sudan, Tanzania, Uganda, Zambia,Zimbabwe	Hospital-based	Not stated	2019-10-01	2021-03-31
Baffour-Duah et al.	2022	Pre- and intra -COVID-19 trends of contraceptive use among women who had termination of pregnancy at Charlotte Maxeke Johannesburg Academic Hospital, Johannesburg South Africa (2010-2020)		Quantitative	Retrospective study	South Africa	Hospital-based	Urban	2010-01-01	2020-12-31
Bah et al.	2022	Barriers to accessing mother, new-born and child health services in urban Gambia during COVID-19: An interview-based qualitative study		Qualitative	Qualitative study	Gambia	Hospital-based	Urban	2021-06-01	2021-08-31
Bahendeka et al.	2021	Health service delivery for type 1 diabetes during the lockdown in Uganda following the coronavirus disease 2019 pandemic		Quantitative	Cross-sectional	Uganda	Hospital-based	Rural and Urban	2020-03-01	2020-06-30
Bakare et al.	2023	Care seeking for under-five children and vaccine perceptions during the first two waves of the COVID-19 pandemic in Lagos State, Nigeria: a qualitative exploratory study		Qualitative	Qualitative study	Nigeria	Hospital-based	Periurban	2020-12-01	2021-03-31
Baker et al.	2023	Young people's access to sexual and reproductive health prevention services in South Africa during the COVID-19 pandemic: An online questionnaire		Quantitative	Cross-sectional	South Africa	Online Survey	Not stated	2020-09-01	2020-12-31
Balogun et al.	2021	Challenges in access and satisfaction with reproductive, maternal, newborn and child health services in Nigeria during the COVID-19 pandemic: A cross-sectional survey		Quantitative	Observational study	Nigeria	Hospital-based	Urban	2020-09-06	2020-10-12
Banke-Thomas et al.	2020	A mixed-methods study of maternal health care utilisation in six referral hospitals in four sub-Saharan African countries before and during the COVID-19 pandemic		Mixed methods study	Retrospective and Qualitative study	Guinea, Nigeria, Tanzania, Uganda	Hospital-based	Urban	2019-01-01	2021-03-28
Barasa et al.	2020	Indirect health effects of the COVID-19 pandemic in Kenya: a mixed methods assessment		Mixed methods study	Retrospective and Qualitative study	Kenya	National	Not stated	2019-01-01	2020-11-30
Barry et al.	2021	Impact of the COVID-19 pandemic on the activities of the cardiology department of the Ignace Deen National Hospital at the Conakry University Hospital		Quantitative	Retrospective study	Guinea	Hospital-based	Urban	2020-01-01	2020-04-30
Bekele et al.	2022	Impact of the COVID-19 pandemic on utilisation of facility-based essential maternal and child health services from March to August 2020 compared with pre-pandemic March-August 2019: a mixed-methods study in North Shewa Zone, Ethiopia		Mixed methods study	Retrospective and Qualitative study	Ethiopia	Hospital-based	Rural and Urban	2019-03-01	2020-08-31
Bello et al.	2020	Implementation of integrated supportive supervision in the context of coronavirus 19 pandemic: Its effects on routine immunization and vaccine preventable surveillance diseases indicators in the east and southern african countries		Quantitative	Retrospective study	Ethiopia, Kenya, Madagascar, South Sudan, Uganda, Mozambique, Tanzania, Zambia, Zimbabwe, Botswana, Rwanda, Lesotho, Seychelles, Eritrea, Eswatini, Malawi, Mauritius, Namibia, Mauritius	Hospital-based	Not stated	2019-01-01	2020-08-31
Benade et al.	2022	Reduction in initiations of HIV treatment in South Africa during the COVID pandemic		Quantitative	Retrospective study	South Africa	Hospital-based	Urban Periurban and Rural	2019-01-01	2021-03-31
Benoni et al.	2022	Epidemiological factors affecting outpatient department service utilization and hospitalization in patients with diabetes: A time-series analysis from an Ethiopian hospital between 2018 and 2021		Quantitative	Retrospective Cohort study	Ethiopia	Hospital-based	Not stated	2018-01-01	2021-08-31
Bernard et al.	2022	Impacts of the COVID-19 pandemic on access to HIV and reproductive health care among women living with HIV (WLHIV) in Western Kenya: A mixed methods analysis		Mixed methods study	Observational and Qualitative study	Kenya	Hospital-based	Urban	2019-12-01	2020-12-31
Beyene et al.	2021	The impact of covid-19 on the tuberculosis control activities in Addis Ababa		Quantitative	Observational study	Ethiopia	Hospital-based	Periurban	2019-01-01	2020-09-30
Bimpong et al.	2021	Decline in Uptake of Childhood Vaccinations in a Tertiary Hospital in Northern Ghana during the COVID-19 Pandemic		Mixed methods study	Retrospective and Qualitative study	Ghana	Hospital-based	Urban	2019-03-01	2021-02-28
Bliznashka et al.	2022	Effects of COVID-19 on child health services utilization and delivery in rural Mozambique: a qualitative study		Qualitative	Qualitative study	Mozambique	Hospital-based	Rural	2020-10-01	2020-11-30
Bookholane et al.	2020	Organ transplantation during the COVID-19 pandemic - impact on deceased organ donor referrals and consent rates in the Western Cape, South Africa		Quantitative	Retrospective study	South Africa	Hospital-based	Urban	2019-01-01	2021-12-31
Boyd et al.	2021	Expanding access to HIV services during the COVID-19 pandemic-Nigeria, 2020		Quantitative	Observational study	Nigeria	Hospital and community-based	Not stated	2020-02-01	2020-09-30
Bukuluki et al.	2022	Disruption in accessing sexual and reproductive health services among border populations during COVID-19 lockdown in Uganda		Mixed methods study	Cross-sectional and Qualitative study	Uganda	Community-based	Not stated	2021-07-17	2021-08-10
Buonsenso et al.	2020	Child Healthcare and Immunizations in Sub-Saharan Africa During the COVID-19 Pandemic		Quantitative	Retrospective study	Sierra Leone	Hospital-based	Rural	2019-03-01	2020-04-26
Burt et al.	2021	Indirect effects of COVID-19 on maternal, neonatal, child, sexual and reproductive health services in Kampala, Uganda		Quantitative	Retrospective study	Uganda	Hospital-based	Urban	2019-07-01	2020-12-31
Carter et al.	2022	Impact of the Early Stages of the COVID-19 Pandemic on Coverage of Reproductive, Maternal, and Newborn Health Interventions in Ethiopia: A Natural Experiment		Quantitative	Observational study	Ethiopia	Community-based	Rural and Urban	2019-08-01	2020-06-30
Chelo et al.	2021	Impact and projections of the COVID-19 epidemic on attendance and routine vaccinations at a pediatric referral hospital in Cameroon		Quantitative	Retrospective Cross-sectional study	Cameroon	Hospital-based	Urban	2016-01-01	2020-05-31
Cheng et al.	2022	The impact of COVID-19 on implementation of mass testing, treatment and tracking of malaria in rural communities in Ghana: A qualitative study		Qualitative	Qualitative study	Ghana	Community-based	Periurban	NR	NR
Chiabi et al.	2021	Trends in Pediatric Hospitalizations and Mortality during the COVID-19 Pandemic in an Urban Setting in Cameroon		Quantitative	Retrospective study	Cameroon	Hospital-based	Urban	2019-03-01	2021-02-28
Chilot et al.	2021	Real-Time Impact of COVID-19 on Clinical Care and Treatment of Patients with Tuberculosis: A Multicenter Cross-Sectional Study in Addis Ababa, Ethiopia		Quantitative	Observational study	Ethiopia	Hospital-based	Urban	2021-01-15	2021-02-28
Chilot et al.	2022	COVID-19 Burden on HIV Patients Attending Antiretroviral Therapy in Addis Ababa, Ethiopia: A Multicenter Cross-Sectional Study		Quantitative	Observational study	Ethiopia	Hospital-based	Rural and Urban	2021-03-15	2021-04-25
Chimamise et al.	2021	Impact of Covid-19 pandemic on obstetric fistula repair program in Zimbabwe		Quantitative	Retrospective Cross-sectional study	Zimbabwe	Hospital-based	Rural and Urban	2020-11-01	2020-12-31
Chimhuya et al.	2022	Indirect impacts of the COVID-19 pandemic at two tertiary neonatal units in Zimbabwe and Malawi: An interrupted time series analysis		Quantitative	Observational study	Zimbabwe, Malawi	Hospital-based	Urban	2019-06-01	2020-09-25
Chisenga et al.	2023	Maintaining HIV testing and treatment services in Zambia during COVID-19: a story of success and resilience		Quantitative	Observational study	Zambia	Hospital-based	Urban	2018-07-01	2020-12-31
Chu et al.	2020	Changes in Surgical Practice in 85 South African Hospitals during COVID-19 hard Lockdown		Quantitative	Observational study	South Africa	Hospital-based	Not stated	2020-04-01	2020-04-30
Chu et al.	2021	Estimating the surgical backlog from the COVID-19 lockdown in South Africa: A retrospective analysis of six government hospitals		Quantitative	Retrospective study	South Africa	Hospital-based	Urban	2019-04-01	2021-07-31
Crowley et al.	2021	Reorganisation of primary care services during covid-19 in the western cape, South Africa: Perspectives of primary care nurses		Quantitative	Observational study	South Africa	Hospital-based	Rural and Urban	2020-06-30	2020-09-30
Dandena et al.	2021	Impact of COVID-19 and mitigation plans on essential health services: institutional experience of a hospital in Ethiopia		Mixed methods study	Cross-sectional and Qualitative study	Ethiopia	Hospital-based	Urban	2019-05-01	2021-01-15
dasNevesMartinsPires et al.	2021	Covid-19 pandemic impact on maternal and child health services access in Nampula, Mozambique: a mixed methods research		Mixed methods study	Retrospective Cross-sectional and Qualitative study	Mozambique	Hospital-based	Urban	2019-03-01	2020-05-30
Dear et al.	2021	Transient Reductions in Human Immunodeficiency Virus (HIV) Clinic Attendance and Food Security During the Coronavirus Disease 2019 (COVID-19) Pandemic for People Living With HIV in 4 African Countries		Quantitative	Observational study	Kenya, Nigeria, Uganda, Tanzania	Hospital-based	Urban	2019-01-01	2021-02-28
Delamou et al.	2021	Effect of COVID-19 on maternal and neonatal healthcare services in Guinea: a hospital based study		Quantitative	Retrospective study	Guinea	Hospital-based	Urban	2019-03-01	2021-02-28
Delobelle et al.	2021	Non-communicable disease care and management in two sites of the Cape Town Metro during the first wave of COVID-19: A rapid appraisal		Mixed methods study	Retrospective and Qualitative study	South Africa	Hospital-based	Urban	2020-10-01	2020-11-30
DePina et al.	2022	Sustaining surveillance as an intervention during the COVID-19 pandemic in Cabo Verde and implications for malaria elimination		Quantitative	Retrospective study	Cabo Verde	Hospital-based	Not stated	2017-01-01	2020-12-31
Desta et al.	2021	Impacts of COVID-19 on essential health services in Tigray, Northern Ethiopia: A prepost study		Quantitative	Retrospective study	Ethiopia	Regional	Rural and Urban	2019-04-01	2020-06-30
Diallo et al.	2022	Delays in TB Diagnosis and Treatment Initiation in Burkina Faso during the COVID-19 Pandemic		Quantitative	Cross-sectional	Burkina faso	Hospital-based	Urban Periurban and Rural	2017-12-01	2020-12-31
Diop et al.	2022	Time Trends in Infectious and Chronic Disease Consultations in Dakar, Senegal: Impact of Covid-19 Preventative Measures		Quantitative	Cohort Study	Senegal	Hospital-based	Not stated	2016-01-01	2020-07-31
Dorrell et al.	2022	Impact of the first COVID-19 lockdown on male urethritis syndrome services in South Africa		Quantitative	Retrospective study	South Africa	Hospital-based	Periurban	2019-01-01	2020-12-31
Dorward et al.	2021	The impact of the COVID-19 lockdown on HIV care in 65 South African primary care clinics: an interrupted time series analysis		Quantitative	Retrospective study	South Africa	Hospital-based	Rural and Urban	2018-01-01	2020-07-31
Enane et al.	2021	Social, economic, and health effects of the COVID-19 pandemic on adolescents retained in or recently disengaged from HIV care in Kenya		Qualitative	Qualitative study	Kenya	Hospital-based	Urban	2021-05-08	2021-08-25
Enane et al.	2022	'We are not going anywhere': a qualitative study of Kenyan healthcare worker perspectives on adolescent HIV care engagement during the COVID-19 pandemic		Qualitative	Qualitative study	Kenya	Hospital-based	Urban	2021-01-01	2021-03-31
Enbiale et al.	2021	Effect of the COVID-19 pandemic preparation and response on essential health services in primary and tertiary healthcare settings of Amhara Region, Ethiopia		Quantitative	Cross-sectional	Ethiopia	Hospital-based	Rural and Urban	2019-07-07	2020-07-06
Essoh et al.	2022	Early Impact of SARS-CoV-2 Pandemic on Immunization Services in Nigeria		Qualitative	Qualitative study	Nigeria	Hospital-based	Urban	2021-08-03	2021-09-30
Ezenwa et al.	2021	Impact of COVID-19 lockdown measures on institutional delivery, neonatal admissions and prematurity: A reflection from Lagos, Nigeria		Quantitative	Retrospective study	Nigeria	Hospital-based	Urban	2020-04-01	2020-10-31
Farrant et al.	2022	Impact of COVID-19 primary healthcare service restrictions on patients with chronic obstructive pulmonary disease in Cape Town, South Africa		Qualitative	Randomized control trial	South Africa	Hospital-based	Urban	2020-02-01	2020-12-31
Feliciano et al.	2022	The impact of COVID-19 on self-reported burnout and health and mental health services in Nampula, Mozambique		Quantitative	Cross-sectional	Mozambique	Hospital-based	Rural	2021-02-01	2021-02-28
Feyisa et al.	2022	Healthcare-seeking delay during COVID-19 pandemic among tuberculosis patients in Ilubabor zone health facilities, south-west Ethiopia		Quantitative	Observational study	Ethiopia	Hospital-based	Rural	2020-10-15	2021-03-31
Fomete et al.	2023	Impact of COVID-19 on Management and Outcome of Cervicofacial Infections in a Maxillofacial Centre		Quantitative	Retrospective study	Nigeria	Hospital-based	Urban	2019-01-01	2021-12-31
Fuseini et al.	2022	Did COVID-19 Impact Contraceptive Uptake? Evidence from Senegal		Quantitative	Retrospective study	Senegal	National	Not stated	2019-03-01	2020-12-31
Gallaher et al.	2022	The effect of COVID-19 on burn management and outcomes in a resource-limited setting		Quantitative	Retrospective study	Malawi	Hospital-based	Urban	2011-07-01	2021-12-31
Gebreegziabher et al.	2022	Assessment of maternal and child health care services performance in the context of COVID-19 pandemic in Addis Ababa, Ethiopia: evidence from routine service data		Quantitative	Retrospective study	Ethiopia	Hospital-based	Urban	2019-07-01	2021-03-31
Gichuna et al.	2020	Access to Healthcare in a time of COVID-19: Sex Workers in Crisis in Nairobi, Kenya		Qualitative	Qualitative study	Kenya	Community-based	Urban	2020-04-01	2020-05-31
Gitau et al.	2021	The impact of measures to curb COVID-19 on patient attendance at 10 hospitals in Machakos County, Kenya		Mixed methods study	Retrospective and Qualitative study	Kenya	Hospital-based	Urban	2018-11-01	2020-05-30
Gumisiriza et al.	2022	Impact of the COVID-19 pandemic on persons with epilepsy in Uganda: A descriptive cross-sectional study		Quantitative	Cross-sectional	Uganda	Hospital-based	Urban	2021-04-01	2021-05-31
Habineza et al.	2021	Perceived impact of the COVID-19 pandemic on young adults with type 1 diabetes in Rwanda		Quantitative	Cross-sectional	Rwanda	Hospital-based	Urban	2020-06-01	2020-09-30
Habinshuti et al.	2022	Impact of COVID-19 on access to cancer care in Rwanda: a retrospective time-series study using electronic medical records data		Quantitative	Retrospective study	Rwanda	Hospital-based	Rural	2016-01-01	2021-07-31
Haidara et al.	2022	Provision and uptake of sexual and reproductive health services during the COVID-19 pandemic: The case of Mali		Qualitative	Qualitative study	Mali	Hospital-based	Rural and Urban	2020-08-01	2020-11-30
Hailemariam et al.	2021	Exploring COVID-19 Related Factors Influencing Antenatal Care Services Uptake: A Qualitative Study among Women in a Rural Community in Southwest Ethiopia		Qualitative	Qualitative study	Ethiopia	Hospital-based	Rural	2020-09-01	2020-11-30
Hakizimana et al.	2022	The impact of Covid-19 on malaria services in three high endemic districts in Rwanda: a mixed-method study		Mixed methods study	Retrospective and Qualitative study	Rwanda	Regional	Rural Urban	2019-01-01	2020-11-30
Harker et al.	2022	COVID 19-impact on substance use treatment utilization and provision in South Africa		Quantitative	Observational study	South Africa	Hospital-based	Rural	2017-01-01	2020-12-31
Harris et al.	2022	Effects of the Coronavirus Disease 2019 Pandemic on Human Immunodeficiency Virus Services: Findings from 11 Sub-Saharan African Countries		Quantitative	Observational study	Angola, Democratic Republic of Congo, Eswatini, Ethiopia, Kenya, South Sudan, Burundi, Cameroon, Cote d'Ivoire, Mozambique, Zambia	Multi-national study	Not stated	2019-10-01	2020-09-30
Hategeka et al.	2021	Impact of the COVID-19 pandemic and response on the utilisation of health services in public facilities during the first wave in Kinshasa, the Democratic Republic of the Congo		Quantitative	Retrospective study	Democratic Republic of the Congo	Hospital-based	Not stated	2018-01-01	2020-12-31
Hedstrom et al.	2021	Impact of the early COVID-19 pandemic on outcomes in a rural Ugandan neonatal unit: A retrospective cohort study		Quantitative	Retrospective study	Uganda	Hospital-based	Rural	2019-09-01	2020-09-30
Hendrikse et al.	2020	A descriptive analysis of the effect of the national COVID-19 lockdown on the workload and case mix of patients presenting to a district-level emergency centre in Cape Town, South Africa		Quantitative	Retrospective study	South Africa	Hospital-based	Urban	2018-02-21	2020-04-30
Hensen et al.	2022	Access to menstrual hygiene products through incentivised, community-based, peer-led sexual and reproductive health services before and during the COVID-19 pandemic: findings from the Yathu Yathu trial		Quantitative	Quasi Experimental study	Zambia	Community-based	Periurban	2019-09-01	2021-01-31
Heuschen et al.	2022	Impact of the COVID-19 pandemic on malaria cases in health facilities in northern Ghana: a retrospective analysis of routine surveillance data		Quantitative	Retrospective study	Ghana	Hospital-based	Rural	2015-01-01	2020-12-31
Heuschen et al.	2023	Effects of the COVID-19 pandemic on general health and malaria control in Ghana: a qualitative study with mothers and health care professionals		Qualitative	Qualitative study	Ghana	Regional	Rural Urban	2022-04-01	2022-05-31
Hiko et al.	2022	Follow-up conditions of care and associated factors among adult hypertensive patients during COVID-19 at West Arsi public health facilities, Southeastern Ethiopia: A multi-center cross-sectional study		Quantitative	Retrospective Cross-sectional study	Ethiopia	Hospital-based	Urban	2020-03-13	2021-03-14
Ho et al.	2022	Health system resilience during COVID-19 understanding SRH service adaptation in North Kivu		Mixed methods study	Retrospective and Qualitative study	Democratic Republic of the Congo	Hospital-based	Urban	2020-12-01	2021-01-31
Humphries et al.	2022	Impact of COVID-19 public health responses on income, food security and health services among key and vulnerable women in South Africa		Quantitative	Cross-sectional	South Africa	Hospital-based	Urban	2021-09-01	2021-11-30
Igbokwe et al.	2022	Impact of COVID-19 on renal replacement therapy: perspective from a Nigerian renal transplant centre		Quantitative	Retrospective study	Nigeria	Hospital-based	Urban	2019-04-01	2021-06-30
Ikwuegbuenyi et al.	2022	Effects of COVID-19 on Neurosurgical Service: Perspective from a Tertiary Medical Center in Nigeria		Quantitative	Retrospective study	Nigeria	Hospital-based	Urban	2019-03-01	2020-06-30
Ilesanmi et al.	2021	Effect of the COVID-19 pandemic on malaria intervention coverage in Nigeria: Analysis of the Premise Malaria COVID-19 Health Services Disruption Survey 2020		Quantitative	Retrospective study	Nigeria, Benin, Burkina Faso, Cote d'Ivoire, Democratic Republic of the Congo, Ethiopia, Ghana, Kenya, Liberia, Mali, Mozambique Niger, Rwanda, Senegal, Sierra Leone, Somalia, Tanzania, Uganda, Zambia, and Zimbabwe	National	Not stated	2019-12-01	2020-07-01
Izudi et al.	2022	Effect of the COVID-19 pandemic restrictions on outcomes of HIV care among adults in Uganda		Quantitative	Quasi Experimental study	Uganda	Hospital-based	Urban	2019-03-01	2021-06-30
Jarolimova et al.	2022	Experiences of participants in a decentralized antiretroviral therapy program in South Africa during the COVID-19 pandemic		Quantitative	Observational study	South Africa	Online Survey	Not stated	2020-04-01	2020-05-31
Jensen et al.	2020	Child health services during a COVID-19 outbreak in KwaZulu-Natal Province, South Africa		Quantitative	Retrospective study	South Africa	Hospital-based	Rural and Urban	2018-01-01	2020-06-30
Jensen et al.	2022	Patterns of disease on admission to children's wards and changes during a COVID-19 outbreak in KwaZulu-Natal Province, South Africa		Quantitative	Retrospective study	South Africa	Hospital-based	Rural and Urban	2018-01-01	2020-09-30
Jeon et al.	2021	Surge of typhoid intestinal perforations as possible result of COVID-19-associated delays in seeking care, Madagascar		Quantitative	Observational study	Madagascar	Hospital-based	Urban	2016-08-01	2020-09-30
Jo et al.	2021	Changes in HIV treatment differentiated care uptake during the COVID-19 pandemic in Zambia: interrupted time series analysis		Quantitative	Retrospective study	Zambia	Hospital-based	Urban	2019-09-01	2020-08-31
Joseph et al.	2022	Patient's Perspective on the Impact of COVID-19 on Cancer Treatment in Nigeria		Quantitative	Cross-sectional	Nigeria	Hospital-based	Urban	2020-04-01	2020-07-31
Kabagenyi et al.	2022	Disruption in Essential Health Service Delivery: A Qualitative Study on Access to Family Planning Information and Service Utilization During the First Wave of COVID-19 Pandemic in Uganda		Qualitative	Qualitative study	Uganda	National	Not stated	2020-08-01	2020-09-30
Kalli et al.	2021	Brief report: impact of the first wave of the Covid-19 pandemic on emergency surgical activities at the National Reference University Hospital of N'Djamena		Quantitative	Retrospective study	Chad	Hospital-based	Urban	2019-04-01	2020-06-30
Kamita et al.	2023	Cancer referrals at African Inland Church Kijabe Hospital, Kiambu County (2014-2020) and the impact of COVID-19		Quantitative	Retrospective study	Kenya	Hospital-based	Periurban	2014-01-01	2020-12-31
Kassie et al.	2021	Impact of coronavirus diseases-2019 (Covid-19) on utilization and outcome of reproductive, maternal, and newborn health services at governmental health facilities in south west ethiopia, 2020: Comparative cross-sectional study		Quantitative	Retrospective study	Ethiopia	Hospital-based	Rural	2020-07-01	2020-08-31
Kawakatsu et al.	2023	Effects of the COVID-19 pandemic on essential health and nutrition service utilisations in Ghana: Interrupted time-series analyses from 2016 to 2020		Quantitative	Retrospective study	Ghana	National	Not stated	2016-01-01	2020-11-30
Kelly et al.	2022	HIV and SRH healthcare delivery experiences of South African healthcare workers and adolescents and young people during COVID-19		Qualitative	Qualitative study	South Africa	Hospital-based	Rural and Urban	NR	NR
Khan et al.	2022	Dramatic effects of COVID-19 public health measures and mass reverse migration on youth sexual and reproductive health in rural Uganda		Qualitative	Qualitative study	Uganda	Community-based	Rural	2020-08-01	2020-08-31
Kiarie et al.	2022	The COVID-19 pandemic and disruptions to essential health services in Kenya: a retrospective time-series analysis		Quantitative	Retrospective study	Kenya	National	Not stated	2018-01-01	2020-02-28
Kissi et al.	2022	Effects of coronavirus pandemic on expanded program on immunization in weija gbawe municipality (Accra-Ghana)		Quantitative	Cross-sectional	Ghana	Hospital-based	Urban	2019-03-01	2022-01-31
Klazura et al.	2022	Pediatric surgery backlog at a Ugandan tertiary care facility: COVID-19 makes a chronic problem acutely worse		Quantitative	Retrospective study	Uganda	Hospital-based	Urban	2019-01-01	2020-09-30
Kruger et al.	2020	The impact of COVID-19 on routine patient care from a laboratory perspective		Quantitative	Observational study	South Africa	Hospital-based	Urban	2017-03-01	2020-06-30
Laäs et al.	2021	Effect of COVID-19 pandemic decisions on tertiary-level surgical services in Pietermaritzburg, KwaZulu-Natal Province, South Africa		Quantitative	Retrospective study	South Africa	Hospital-based	Urban	2020-01-01	2020-04-30
Lakoh et al.	2021	Impact of covid-19 on tuberculosis case detection and treatment outcomes in Sierra Leone		Quantitative	Retrospective study	Sierra Leone	Hospital-based	Urban	2019-01-01	2020-09-30
Landrian et al.	2022	Effects of the COVID-19 pandemic on antenatal care utilisation in Kenya: A cross-sectional study		Quantitative	Cross-sectional	Kenya	Hospital-based	Rural	2019-09-01	2020-11-30
Legesse et al.	2022	Trends of radiology caseload and report turnaround time before and after COVID-19 pandemic at the tertiary teaching hospital, Addis Ababa, Ethiopia		Quantitative	Observational study	Ethiopia	Hospital-based	Urban	2019-09-01	2020-08-31
Leight et al.	2021	Short-term effects of the COVID-19 state of emergency on contraceptive access and utilization in Mozambique		Quantitative	Retrospective study	Mozambique	Community-based	Urban and peri urban	2020-01-21	2020-05-20
Lemoine et al.	2020	Effect of the COVID-19 pandemic on viral hepatitis services in sub-Saharan Africa		Quantitative	Retrospective study	Tanzania The Gambia Burkina Faso	Hospital-based	Urban	2020-01-01	2020-04-30
Leung et al.	2022	Perceptions and experiences of maternity care workers during COVID-19 pandemic in Lagos State, Nigeria; a qualitative study		Qualitative	Qualitative study	Nigeria	Hospital-based	Urban	2021-03-01	2021-04-30
Linnemayr et al.	2021	HIV Care Experiences During the COVID-19 Pandemic: Mixed-Methods Telephone Interviews with Clinic-Enrolled HIV-Infected Adults in Uganda		Mixed methods study	Observational and Qualitative study	Uganda	Hospital-based	Urban	NR	NR
Lucinde et al.	2023	The impact of the COVID-19 pandemic on vaccine coverage in Kilifi, Kenya: A retrospective cohort study		Quantitative	Retrospective study	Kenya	Community-based	Rural	2021-04-01	2021-06-30
Lungu et al.	2022	Interrupted time-series analysis of active case-finding for tuberculosis during the COVID-19 pandemic, Zambia		Quantitative	Retrospective study	Zambia	National	Urban Periurban and Rural	2019-01-01	2021-09-30
Lusambili et al.	2020	"We have a lot of home deliveries" A qualitative study on the impact of COVID-19 on access to and utilization of reproductive, maternal, newborn and child health care among refugee women in urban Eastleigh, Kenya		Qualitative	Qualitative study	Kenya	Hospital-based	Periurban	2020-10-01	2020-10-31
Lydon et al.	2022	Effects of the COVID-19 pandemic on maternal and perinatal health service utilisation and outcomes in Mozambique: an interrupted time series analysis		Quantitative	Retrospective study	Mozambique	Hospital-based	Urban	2018-01-01	2021-07-03
Mackworth-Young et al.	2022	"Other risks don't stop": adapting a youth sexual and reproductive health intervention in Zimbabwe during COVID-19		Qualitative	Qualitative study	Zimbabwe	Community-based	Rural	2020-03-01	2020-09-30
Makoae et al.	2023	Determinants of Parents Taking Their Children for Scheduled Vaccinations during COVID-19 Pandemic in South Africa		Quantitative	Retrospective study	South Africa	National	Not stated	2021-06-25	2021-10-11
Mambo et al.	2021	Challenges in Access and Utilization of Sexual and Reproductive Health Services Among Youth During the COVID-19 Pandemic Lockdown in Uganda: An Online Cross-Sectional Survey		Quantitative	Retrospective study	Uganda	National	Not stated	2020-04-28	2020-05-11
MandengMaLinwa et al.	2022	Trends in dermatology consultations in the COVID-19 era in Cameroon		Quantitative	Retrospective study	Cameroon	Hospital-based	Urban	2019-03-01	2021-02-28
Manhica et al.	2022	COVID-19-related healthcare impacts: An uncontrolled, segmented time-series analysis of tuberculosis diagnosis services in Mozambique, 2017-2020		Quantitative	Retrospective study	Mozambique	Hospital-based	Rural	2017-01-01	2020-12-31
Manyoni et al.	2021	The effects of the COVID-19 lockdown and alcohol restriction on trauma-related emergency department cases in a South African regional hospital		Quantitative	Retrospective study	South Africa	Hospital-based	Urban	2018-03-01	2020-03-31
Mariani et al.	2022	Changes in Childhood Immunizations and Intermittent Preventive Malaria Treatment in a Peripheral, Referral Immunization Center During the First 12 Months of COVID-19 Pandemic in Sierra Leone, Western Africa		Quantitative	Retrospective study	Sierra Leone	Hospital-based	Rural	2019-04-01	2021-03-31
Masina et al.	2022	The Impact of the COVID-19 Pandemic on Tuberculosis Case Notification and Treatment Outcomes in Eswatini		Quantitative	Retrospective study	Eswatini	Hospital-based	Not stated	2018-12-01	2021-05-31
Masresha et al.	2020	The performance of routine immunization in selected African countries during the first six months of the COVID-19 pandemic		Quantitative	Retrospective study	Angola CAR Chad DR Congo Gabon Guinea Nigeria South Sudan Burundi Eritrea Ghana Kenya Rwanda Senegal Tanzania	Hospital-based	Not stated	2018-01-01	2020-06-30
Mavodza et al.	2022	Interrupted Access to and Use of Family Planning Among Youth in a Community-Based Service in Zimbabwe During the First Year of the COVID-19 Pandemic		Qualitative	Qualitative study	Zimbabwe	National	Periurban	2020-04-01	2021-05-30
Mazingi et al.	2022	The impact of the COVID-19 pandemic on paediatric surgical volumes in Africa: A retrospective observational study		Quantitative	Retrospective study	Zambia Zimbabwe Nigeria	Hospital-based	Urban	2019-01-01	2020-06-30
Mbithi et al.	2021	Assessing the real-time impact of covid-19 on tb and hiv services: The experience and response from selected health facilities in nairobi, kenya		Quantitative	Observational study	Kenya	Hospital-based	Urban	2019-03-01	2021-02-28
McIntosh et al.	2021	Effect of COVID-19 lockdown on hospital admissions and mortality in rural KwaZulu-Natal, South Africa: Interrupted time series analysis		Quantitative	Retrospective study	South Africa	Hospital-based	Rural	2020-01-01	2020-10-20
Mekonnen et al.	2022	Impact of COVID-19 on non-communicable disease management services at selected government health centers in Addis Ababa, Ethiopia		Quantitative	Observational study	Ethiopia	Hospital-based	Urban	2022-08-01	2022-09-30
Miretu et al.	2021	Impact of COVID-19 pandemic on vaccination coverage among children aged 15 to 23 months at Dessie town, Northeast Ethiopia, 2020		Quantitative	Observational study	Ethiopia	Community-based	Urban	2020-07-22	2020-08-07
Mnyani et al.	2022	Infant HIV Testing Amid the COVID-19 Pandemic and Evolving PMTCT Guidelines in Johannesburg, South Africa		Quantitative	Retrospective study	South Africa	Hospital-based	Urban	2018-10-01	2021-09-30
Moges et al.	2021	Impact of COVID-19 on Care Seeking Behavior of Patients at Tertiary Care Chronic Follow-up Clinics in Ethiopia: A Cross-Sectional Telephone Survey		Quantitative	Observational study	Ethiopia	Hospital-based	Urban	2020-03-15	2020-06-15
Moloney et al.	2022	Risks to the delivery of essential nutrition services in Eastern and Southern Africa in the context of the COVID-19 pandemic		Quantitative	Retrospective study	Eritrea, Eswatini, Ethiopia, Kenya, Madagascar, Malawi, Mozambique, Namibia, Rwanda, Somalia, South Sudan, Uganda, Zambia, Zimbabwe, Tanzania, Burundi	Online Survey	Not stated	2017-01-01	2020-06-30
Morris et al.	2020	Impact of lockdown measures implemented during the Covid-19 pandemic on the burden of trauma presentations to a regional emergency department in Kwa-Zulu Natal, South Africa		Quantitative	Retrospective study	South Africa	Hospital-based	Rural	2018-04-01	2020-04-30
Moustakis et al.	2020	The effect of COVID-19 on essential surgical admissions in South Africa: A retrospective observational analysis of admissions before and during lockdown at a tertiary healthcare complex		Quantitative	Retrospective study	South Africa	Hospital-based	Urban	2020-02-03	2020-04-30
Moyer et al.	2021	COVID-19 is increasing Ghanaian pregnant women's anxiety and reducing healthcare seeking		Quantitative	Observational study	Ghana	Community-based	Urban	2020-07-08	2020-08-07
Moyo et al.	2020	Use of telemedicine in obstetrics and gynaecology in zimbabwe during a lockdown period		Quantitative	Retrospective and Prospective	Zimbabwe	Hospital-based	Urban	2020-03-02	2020-03-23
Moyo et al.	2022	Utilisation of HIV services by female sex workers in Zimbabwe during the COVID-19 pandemic: a descriptive phenomenological study		Qualitative	Qualitative study	Zimbabwe	Community-based	Urban	2020-12-15	2021-03-14
Mugo et al.	2022	Experiences of and response to the COVID-19 pandemic at private retail pharmacies in Kenya: A mixed-methods study		Mixed methods study	Observational and Qualitative study	Kenya	Community-based	Urban	2020-11-01	2021-04-30
Muhula et al.	2021	Impact of the first wave of the COVID-19 pandemic on hiv/aids programming in kenya: Evidence from kibera informal settlement and COVID-19 hotspot counties		Quantitative	Cohort Study	Kenya	Hospital-based	Rural	2018-01-01	2020-06-30
Mukamba et al.	2022	HIV care experiences and health priorities during the first wave of COVID-19: clients' perspectives - a qualitative study in Lusaka, Zambia		Qualitative	Qualitative study	Zambia	Hospital-based	Urban	2019-08-01	2021-11-30
Muli et al.	2021	Leveraging technology for health services continuity in times of COVID-19 pandemic: Patient follow-up, and mitigation of worse patient outcomes		Quantitative	Retrospective study	Kenya	Hospital-based	Rural	2020-03-01	2020-05-31
Musiimenta et al.	2022	Challenges in accessing maternal and child health services during COVID-19 and the potential role of social networking technologies		Mixed methods study	Observational and Qualitative study	Uganda	Hospital-based	Rural	2021-07-01	2021-07-31
Mutyambizi et al.	2021	Effect of COVID-19 on HIV, tuberculosis, and prevention of mother-to-child transmission of HIV indicators in Mopani district, South Africa		Quantitative	Retrospective study	South Africa	Hospital-based	Rural	2019-02-01	2020-12-21
Nakanjako et al.	2022	Mobile Phone-based Intervention to promote un-interrupted HIV treatment during the COVID-19 pandemic		Quantitative	Cohort Study	Uganda	Hospital-based	Urban	NR	NR
Nakate et al.	2022	Experiences of mothers and significant others in accessing comprehensive healthcare in the first 1000 days of life post-conception during COVID-19 in rural Uganda		Qualitative	Qualitative study	Uganda	Hospital-based	Rural	2020-10-01	2020-11-30
Nalintya et al.	2023	Effect of Covid-19 lockdowns on identification of advanced HIV disease in outpatient clinics in Uganda		Quantitative	Retrospective study	Uganda	Hospital-based	Urban Periurban and Rural	2019-07-01	2022-01-31
Namuganga et al.	2021	IMPACT OF THE COVID-19 PANDEMIC ON ACCESS TO OUTPATIENT MALARIA CARE IN UGANDA: AN INTERRUPTED TIME SERIES ANALYSIS		Quantitative	Retrospective study	Uganda	Hospital-based	Rural	2017-04-01	2021-03-31
Navsaria et al.	2021	The effect of lockdown on intentional and non-intentional injury during the COVID-19 pandemic in Cape Town, South Africa: A preliminary report		Quantitative	Retrospective study	South Africa	Hospital-based	Urban	2020-02-01	2020-06-30
Ndiaye et al.	2020	Impact of the COVID-19 pandemic on the activities of the Pediatric Department of the Albert Royer National Children's Hospital: preliminary study comparing the first quarter of 2019 and 2020		Quantitative	Retrospective study	Senegal	Hospital-based	Urban	2019-01-01	2020-03-31
Nono et al.	2022	Impact of COVID-19 on the well-being of children with epilepsy including nodding syndrome in Uganda: A qualitative study		Qualitative	Qualitative study	Uganda	Hospital-based	Urban	2021-04-01	2021-05-31
Odume et al.	2020	Impact of COVID-19 on TB active case finding in Nigeria		Quantitative	Retrospective study	Nigeria	Hospital-based	Rural and Urban	2020-03-01	2020-04-30
Ogundele et al.	2020	Early impact of COVID-19 pandemic on paediatric surgical practice in Nigeria: A national survey of paediatric surgeons		Quantitative	Observational study	Nigeria	Hospital-based	Urban	2020-04-10	2020-04-17
Ogunmodede et al.	2022	The Indirect Victims of COVID-19: Perception of Non-COVID-19 Patients about the Effect of Closure of the Medical Outpatient Services on their Health		Quantitative	Observational study	Nigeria	Hospital-based	Urban	2020-07-06	2020-08-06
Okoye et al.	2021	The impact of covid-19 lockdown on acute trauma patients seen at the national hospital trauma centre abuja, nigeria		Quantitative	Observational study	Nigeria	Hospital-based	Urban	2020-02-24	2020-05-03
Oluoch-Aridi et al.	2020	COVID-19 Effect on Access to Maternal Health Services in Kenya		Qualitative	Qualitative study	Kenya	Hospital-based	Rural	2020-05-01	2020-06-30
Ombere et al.	2021	Access to Maternal Health Services During the COVID-19 Pandemic: Experiences of Indigent Mothers and Health Care Providers in Kilifi County, Kenya		Qualitative	Qualitative study	Kenya	Hospital-based	Rural	2020-06-13	2020-07-24
Ombere et al.	2022	Measures adopted by indigent mothers in Kilifi County to tackle maternal health challenges during the COVID-19 pandemic: A qualitative study		Qualitative	Qualitative study	Kenya	Community-based	Rural	NR	NR
Onchonga et al.	2021	Health-seeking behaviour among pregnant women during the COVID-19 pandemic: A qualitative study		Qualitative	Qualitative study	Kenya	Hospital-based	Urban	2020-07-01	2020-08-31
Oreh et al.	2022	Effect of the COVID-19 pandemic on blood donation and transfusion in Nigeria - A multi-facility study of 34 tertiary hospitals selected for main programme		Quantitative	Retrospective study	Nigeria	Hospital-based	Urban	2019-01-01	2020-07-31
Oreh et al.	2022	COVID-19 impact on Nigeria's national blood service commission - Lessons for Low- and Middle-Income Countries (LMICs)		Quantitative	Retrospective study	Nigeria	Hospital-based	Not stated	2019-01-01	2020-12-31
Orr et al.	2023	COVID-19 impact on newly initiated and restarted antiretroviral treatment patients in the Eastern Cape, South Africa		Mixed methods study	Retrospective and Qualitative study	South Africa	Hospital-based	Rural	2019-12-01	2020-11-30
Osaguona et al.	2021	Impact of COVID-19 on Ophthalmic Outpatient Services in An Eye Care Center in Southern Nigeria		Quantitative	Retrospective study	Nigeria	Hospital-based	Urban	2019-01-01	2020-08-31
Osei et al.	2022	Attendance and vaccination at immunization clinics in rural Gambia before and during the COVID-19 pandemic		Quantitative	Observational study	Gambia	Community-based	Rural	2019-09-01	2020-12-31
Palattiyil et al.	2022	Access to HIV/AIDS or TB care among refugees in Kampala, Uganda: exploring the enablers and barriers during the COVID-19 pandemic		Mixed methods study	Cross-sectional and Qualitative study	Uganda	Community-based	Periurban	2021-08-01	2021-10-31
Park et al.	2022	Impact of the COVID-19 Pandemic on Pediatric Surgical Volume in Four Low- and Middle-Income Country Hospitals: Insights from an Interrupted Time Series Analysis		Quantitative	Retrospective study	Burkina Faso Nigeria Zambia Equador	Hospital-based	Urban	2019-01-01	2021-04-30
Peck et al.	2022	Effects of COVID-19 Pandemic on Voluntary Medical Male Circumcision Services for HIV Prevention, Sub-Saharan Africa, 2020		Quantitative	Retrospective study	Botswana, Eswatini, Ethiopia, Kenya, Lesotho, Malawi, Mozambique, Namibia, Rwanda, South Africa, Tanzania, Uganda, Zambia, and Zimbabwe, South Sudan	Hospital-based	Not stated	2016-01-01	2020-12-31
Perofsky et al.	2022	Direct and Indirect Effects of the Coronavirus Disease 2019 Pandemic on Private Healthcare Utilization in South Africa, March 2020-September 2021		Quantitative	Retrospective study	South Africa	Hospital-based	Urban and peri urban	2020-03-01	2021-09-30
Phiri et al.	2022	Preparedness for and impact of COVID-19 on primary health care delivery in urban and rural Malawi: a mixed methods study		Mixed methods study	Observational and Qualitative study	Malawi	Hospital-based	Rural and Urban	2020-08-01	2021-05-31
Pierre et al.	2020	Attendance to HIV Antiretroviral Collection Clinic Appointments During COVID-19 Lockdown. A Single Center Study in Kigali, Rwanda		Quantitative	Cross-sectional	Rwanda	Hospital-based	Urban	2020-03-01	2020-04-30
Pillay et al.	2021	Impact of COVID-19 on routine primary healthcare services in South Africa		Quantitative	Retrospective study	South Africa	Hospital-based	Not stated	2019-03-01	2020-12-31
Pillay et al.	2023	Recovering from COVID lockdowns: Routine public sector PHC services in South Africa, 2019-2021		Quantitative	Retrospective study	South Africa	Hospital-based	Not stated	2019-03-01	2021-12-31
Ponticiello et al.	2020	"Everything is a Mess": How COVID-19 is Impacting Engagement with HIV Testing Services in Rural Southwestern Uganda		Qualitative	Qualitative study	Uganda	Community-based	Rural	2020-04-01	2020-05-31
Quaglio et al.	2022	The impact of the COVID-19 pandemic on health service use in sub-Saharan Africa		Quantitative	Retrospective study	Ethiopia, Sierra Leone, Tanzania, Uganda	Hospital-based	Urban	2018-01-01	2020-12-31
Rachuene et al.	2021	The impact of COVID-19 national lockdown on orthopaedic trauma admissions in the northern part of South Africa: A multicentre review of tertiary- And secondary-level hospital admissions		Quantitative	Retrospective study	South Africa	Hospital-based	Rural and Urban	2019-04-01	2020-06-30
Rangai et al.	2022	The impact of government- and institution-implemented COVID-19 control measures on tertiary- and regional-level intensive care units in Pietermaritzburg, KwaZulu-Natal Province, South Africa		Quantitative	Retrospective study	South Africa	Hospital-based	Urban	2019-12-01	2020-07-31
Regasa et al.	2022	The impact of novel coronavirus disease (COVID-19) on emergency and essential surgical care in Gedeo and Sidama zone hospitals: An institutional-based multicenter cross-sectional study		Quantitative	Observational study	Ethiopia	Hospital-based	Periurban	2020-05-01	2020-07-31
Rendle et al.	2021	Impact of the COVID-19 pandemic on cervical cancer diagnosis and treatment in Botswana		Quantitative	Cohort Study	Botswana	Hospital-based	Urban	2015-01-01	2020-03-31
Reuter et al.	2020	Prohibiting alcohol sales during the coronavirus disease 2019 pandemic has positive effects on health services in South Africa		Quantitative	Cross-sectional	South Africa	Hospital-based	Rural	2020-01-01	2020-04-30
Rogers et al.	2022	COVID-19 associated changes in HIV service delivery over time in Central Africa: Results from facility surveys during the first and second waves of the pandemic		Quantitative	Observational study	Burundi, Cameroon, Democratic Republic of Congo, Republic of Congo (ROC), Rwanda	Hospital-based	Rural and Urban	2020-06-01	2021-02-28
Roy et al.	2022	Impact of COVID-19 on Gender-Based Violence Prevention and Response Services in Kenya, Uganda, Nigeria, and South Africa: A Cross-Sectional Survey		Mixed methods study	Cross-sectional study and Qualitative study	Kenya,Uganda,Nigeria,South Africa	National	Urban	2020-07-01	2020-10-31
Saah et al.	2021	Health knowledge and care seeking behaviour in resource-limited settings amidst the COVID-19 pandemic: A qualitative study in Ghana		Qualitative	Qualitative study	Ghana	Community-based	Periurban	2020-04-01	2020-09-30
Saieva et al.	2021	When people do not 'Zol': Reduced emergency centre attendance of patients with chronic obstructive pulmonary disease during coronavirus disease 2019 lockdown with the accompanying tobacco sales ban in South Africa		Quantitative	Retrospective study	South Africa	Hospital-based	Periurban	2019-01-01	2020-08-31
Sanctis et al.	2022	Maintaining Continuity of Care for Expectant Mothers in Kenya During the COVID-19 Pandemic: A Study of MomCare		Quantitative	Cohort Study	Kenya	Hospital-based	Periurban	2020-03-01	2020-08-31
Sarfo et al.	2020	COVID-19 and stroke: Experience in a Ghanaian healthcare system		Quantitative	Retrospective study	Ghana	Hospital-based	Urban	2019-01-01	2020-06-30
Sato et al.	2021	Pattern of vaccination delivery around COVID-19 lockdown in Nigeria		Quantitative	Retrospective study	Nigeria	National	Not stated	2020-01-01	2020-09-30
Schots et al.	2022	The impact of the COVID-19 pandemic on healthcare access and utilisation in South Sudan: a cross-sectional mixed methods study		Mixed methods study	Cross-sectional and Qualitative study	South Sudan	National	Rural	2020-08-01	2021-06-01
Schwartz et al.	2021	Impact of a COVID-19 National Lockdown on Integrated Care for Hypertension and HIV		Quantitative	Cohort Study	Uganda	Hospital-based	Urban	2020-01-01	2020-06-30
Sekar et al.	2022	Effect of Covid-19 lockdowns on identification of advanced HIV disease in outpatient clinics in Uganda		Quantitative	Retrospective study	Uganda	Hospital-based	Not stated	2019-07-01	2022-01-31
Semaan et al.	2022	'We are not going to shut down, because we cannot postpone pregnancy': A mixed-methods study of the provision of maternal healthcare in six referral maternity wards in four sub-Saharan African countries during the COVID-19 pandemic		Mixed methods study	Retrospective and Qualitative study	Guinea, Nigeria, Tanzania Uganda	Hospital-based	Urban	2020-01-01	2021-02-28
Sevalie et al.	2021	The impact of the COVID-19 pandemic on hospital utilisation in Sierra Leone		Mixed methods study	Cohort and Qualitative study	Sierra Leone	Hospital-based	Rural and Urban	2019-01-01	2020-09-30
Seyi-Olajide et al.	2022	Impact of corona virus disease 2019 pandemic on paediatric surgery in a sub-saharan tertiary hospital: An observational study		Quantitative	Observational study	Nigeria	Hospital-based	Urban	2020-03-23	2020-08-31
Shah et al.	2022	Firth's Logistic Regression of Interruption in Treatment before and after the Onset of COVID-19 among People Living with HIV on ART in Two Provinces of DRC		Quantitative	Retrospective study	Democratic Republic of the Congo	Hospital-based	Urban Periurban and Rural	2019-04-01	2021-03-30
Shakespeare et al.	2021	Resilience and vulnerability of maternity services in Zimbabwe: a comparative analysis of the effect of Covid-19 and lockdown control measures on maternal and perinatal outcomes, a single-centre cross-sectional study at Mpilo Central Hospital		Quantitative	Retrospective study	Zimbabwe	Hospital-based	Not stated	2020-01-01	2020-06-30
Shapira et al.	2021	Disruptions in maternal and child health service utilization during COVID-19: analysis from eight sub-Saharan African countries		Quantitative	Retrospective study	Cameroon, Democratic Republic of Congo, Liberia, Malawi, Mali, Nigeria, Sierra Leone, Somalia	Hospital-based	Not stated	2018-01-01	2020-07-31
Shikuku et al.	2021	Early indirect impact of COVID-19 pandemic on utilisation and outcomes of reproductive, maternal, newborn, child and adolescent health services in Kenya: A cross-sectional study		Quantitative	Retrospective study	Kenya	Hospital-based	Not stated	2019-03-01	2020-06-30
Shimels et al.	2021	The Trend of Health Service Utilization and Challenges Faced During the COVID-19 Pandemic at Primary Units in Addis Ababa: A Mixed-Methods Study		Mixed methods study	Retrospective and Qualitative study	Ethiopia	Hospital-based	Not stated	2019-09-01	2020-08-30
Shimels et al.	2021	Has the COVID-19 Pandemic Impacted Healthcare Service Uptake at Hospitals in Addis Ababa?		Mixed methods study	Cross-sectional and Qualitative study	Ethiopia	Hospital-based	Urban	2020-08-01	2020-08-31
Shuka et al.	2022	Use of healthcare services during the COVID-19 pandemic in urban Ethiopia: evidence from retrospective health facility survey data		Quantitative	Retrospective study	Ethiopia	Regional	Urban	2018-07-01	2020-06-30
Siedner et al.	2020	Access to primary healthcare during lockdown measures for COVID-19 in rural South Africa: a longitudinal cohort study		Quantitative	Cohort Study	South Africa	Hospital-based	Rural	2020-01-27	2020-04-29
Siedner et al.	2020	Access to primary healthcare during lockdown measures for COVID-19 in rural South Africa: An interrupted time series analysis		Quantitative	Observational study	South Africa	Regional	Rural	2020-01-27	2020-06-30
Sileo et al.	2023	Exploring the effects of COVID-19 on family planning: results from a qualitative study in rural Uganda following COVID-19 lockdown		Qualitative	Qualitative study	Uganda	Community-based	Rural	2020-06-01	2020-10-31
Smythe et al.	2022	A path toward disability-inclusive health in Zimbabwe Part 2: A qualitative study on the national response to COVID-19		Qualitative	Qualitative study	Zimbabwe	Hospital and community-based	Rural and Urban	2021-05-31	2021-06-12
Soko et al.	2021	Effects of coronavirus disease pandemic on tuberculosis notifications, Malawi		Mixed methods study	Observational and Qualitative study	Malawi	Hospital-based	Periurban	2016-06-01	2020-12-31
Sow et al.	2020	Effect of covid-19 on routine immunization schedule in Senegalese hospitals		Quantitative	Retrospective study	Senegal	Hospital-based	Urban	2018-03-01	2020-08-30
Stanton et al.	2023	"I am scared, I do not want to lie": Exploring the impacts of COVID-19 on engagement in care, perceived health, relationship dynamics, and parenting among postpartum women with HIV in South Africa		Mixed methods study	Observational and Qualitative study	South Africa	Hospital-based	Urban	2020-06-01	2020-11-30
Starr et al.	2022	Increased Acuity and In-Hospital Delay in Surgical Care Seen During the COVID-19 Pandemic in a Regional Referral Hospital in Soroti, Uganda		Quantitative	Observational study	Uganda	Hospital-based	Urban	2017-01-01	2021-05-31
Sulaiman et al.	2022	Impact of the COVID-19 Pandemic on Elderly Medical Admissions and Outcomes in a Tertiary Hospital in Northeastern Nigeria: A Comparative Retrospective Study		Quantitative	Retrospective study	Nigeria	Hospital-based	Periurban	2020-03-01	2021-07-30
Tadesse et al.	2020	Antenatal care service utilization of pregnant women attending antenatal care in public hospitals during the COVID-19 pandemic period		Quantitative	Cross-sectional	Ethiopia	Hospital-based	Not stated	2020-02-02	2020-08-30
Tagoe et al.	2023	Challenges to the delivery of clinical diabetes services in Ghana created by the COVID-19 pandemic		Qualitative	Qualitative study	Ghana	Hospital-based	Urban	2020-11-01	2021-02-28
Tang et al.	2023	Trends in Neurotrauma Epidemiology, Management, and Outcomes during the COVID-19 Pandemic in Kigali, Rwanda		Quantitative	Retrospective study	Rwanda	Hospital-based	Urban	2020-01-27	2020-06-28
Taremwa et al.	2022	Treatment-seeking and uptake of malaria prevention strategies among pregnant women and caregivers of children under-five years during COVID-19 pandemic in rural communities in South West Uganda: a qualitative study		Qualitative	Qualitative study	Uganda	Community-based	Rural	2020-08-01	2020-11-30
Tegegne et al.	2021	Immunization status and challenges during covid-19 and associated factors among children aged 10-23 months in South Region, Ethiopia 2020		Mixed methods study	Observational and Qualitative study	Ethiopia	Community-based	Rural	2020-09-02	2020-10-21
Temesgen et al.	2021	Maternal health care services utilization amidst COVID-19 pandemic in West Shoa zone, central Ethiopia		Quantitative	Observational study	Ethiopia	Community-based	Rural and Urban	2020-07-01	2020-07-31
Tesfaye et al.	2021	Early postnatal discharge during COVID-19: A cross-sectional study		Quantitative	Observational study	Ethiopia	Hospital-based	Periurban	2021-02-01	2021-03-30
Thekkur et al.	2021	Assessing the impact of covid-19 on tb and hiv programme services in selected health facilities in lilongwe, malawi: Operational research in real time		Quantitative	Cohort Study	Malawi	Hospital-based	Urban	2019-03-01	2021-02-28
Thekkur et al.	2021	Operational research to assess the real-time impact of covid-19 on tb and hiv services: The experience and response from health facilities in harare, Zimbabwe		Quantitative	Observational study	Zimbabwe	Hospital-based	Urban	2020-03-01	2021-02-28
Thsehla et al.	2023	Indirect effects of COVID-19 on maternal and child health in South Africa		Quantitative	Retrospective study	South Africa	Hospital-based	Urban Periurban and Rural	2020-04-01	2021-06-30
Tilahun et al.	2022	Effect of COVID-19 Pandemic on Maternal and Child Health Services and Strategies for Effective Service Implementation in Ethiopia		Mixed methods study	Retrospective and Qualitative study	Ethiopia	Hospital-based	Not stated	2020-07-01	2020-12-31
Tolani et al.	2021	Impact of the covid-19 pandemic on surgical practice, training, and research in nigeria		Quantitative	Observational study	Nigeria	Hospital-based	Urban Periurban and Rural	2020-04-04	2020-05-15
Tolossa et al.	2021	ART Adherence Among People Living with HIV Seeking Services from Public Health Facilities in Western Ethiopia		Quantitative	Cross-sectional	Ethiopia	Hospital-based	Rural and Urban	2020-08-01	2020-09-30
Tossou et al.	2021	Effect of COVID-19 on demand for healthcare in Togo		Quantitative	Observational study	Togo	Community-based	Urban Periurban and Rural	2020-07-08	2021-07-17
Toure et al.	2021	Effects of Covid-19 Pandemic on the Vaccine Activities on a Reference Immunization Center in Treichville, Cote D'Ivoire		Quantitative	Retrospective study	Cote d'Ivoire	Hospital-based	Urban	2020-05-01	2020-06-30
Uma et al.	2022	Trend analysis of the loss and gain of patients on HIV treatment in the context of COVID-19 in South West Shewa Zone, Oromia, Ethiopia from 2016 to 2020: a short report		Quantitative	Retrospective study	Ethiopia	Hospital-based	Rural	2016-07-01	2020-06-30
Umar et al.	2022	COVID-19 and access to cancer care in Kenya: patient perspective		Quantitative	Retrospective study	Kenya	National	Not stated	2020-12-01	2021-02-28
Uwamahoro et al.	2021	Injury burdens and care delivery in relation to the COVID-19 pandemic in Kigali, Rwanda: A prospective interrupted cross-sectional study		Quantitative	Observational study	Rwanda	Hospital-based	Urban	2020-03-27	2020-06-28
vanWyk et al.	2021	The initial impact of the COVID-19 pandemic on the diagnosis of new cancers at a large pathology laboratory in the public health sector, Western Cape Province, South Africa		Quantitative	Retrospective study	South Africa	Hospital-based	Urban	2019-04-01	2020-06-30
VanWyngaard et al.	2022	Impact of COVID-19 on breast cancer diagnostic and surgical services at a South African academic hospital		Quantitative	Retrospective study	South Africa	Hospital-based	Urban	2019-03-23	2020-06-23
Velloza et al.	2023	Provider perspectives on service delivery modifications to maintain access to HIV pre-exposure prophylaxis during the COVID-19 pandemic: qualitative results from a PrEP implementation project in Kenya		Qualitative	Qualitative study	Kenya	Hospital-based	Urban Periurban and Rural	2020-05-01	2021-01-31
Venter et al.	2021	Locked down: Impact of COVID-19 restrictions on trauma presentations to the emergency department		Quantitative	Retrospective study	South Africa	Hospital-based	Urban	2019-02-01	2020-06-30
Wagner et al.	2021	Impact of the COVID-19 Pandemic on Use of HIV Care, Antiretroviral Therapy Adherence, and Viral Suppression: An Observational Cohort Study From Uganda		Quantitative	Cohort Study	Uganda	Hospital-based	Urban	2018-03-01	2020-03-31
Wambua et al.	2022	Quantifying the indirect impact of COVID-19 pandemic on utilisation of outpatient and immunisation services in Kenya: A longitudinal study using interrupted time series analysis		Quantitative	Observational study	Kenya	Hospital-based	Not stated	2018-01-01	2021-03-31
Wanyana et al.	2021	Rapid assessment on the utilization of maternal and child health services during covid-19 in Rwanda		Quantitative	Retrospective study	Rwanda	Hospital-based	Not stated	2019-03-01	2020-04-30
Waters et al.	2021	Drastic reduction of orthopaedic services at an urban tertiary hospital in South Africa during COVID-19: Lessons for the future response to the pandemic		Quantitative	Retrospective study	South Africa	Hospital-based	Urban	2019-01-01	2020-04-30
Wettstein et al.	2022	The effect of the COVID-19 lockdown on mental health care use in South Africa: an interrupted time series analysis		Quantitative	Retrospective study	South Africa	Hospital-based	Urban	2017-01-01	2020-06-30
Workicho et al.	2021	Essential Health and Nutrition Service Provision during the COVID-19 Pandemic: Lessons from Select Ethiopian Woredas		Mixed methods study	Cross-sectional study and Qualitative study	Ethiopia	Hospital-based	Rural	2019-03-01	2020-07-31
Yohann et al.	2022	Reallocation of Hospital Resources During COVID-19 Pandemic and Effect on Trauma Outcomes in a Resource- Limited Setting		Quantitative	Retrospective study	Malawi	Hospital-based	Urban	2011-01-01	2021-07-13
Zakumumpa et al.	2021	Dispensing antiretrovirals during Covid-19 lockdown: re-discovering community-based ART delivery models in Uganda		Qualitative	Qualitative study	Uganda	Hospital-based	Rural	2020-06-01	2020-09-30
