# Supplementary material for: The impact of COVID-19 on health service utilization in sub-Saharan Africa—a scoping review
Source: BMC Glob Public Health. 2024 Aug 7;2:51. doi: 10.1186/s44263-024-00083-0 (PMC11622901; doi:10.1186/s44263-024-00083-0)
Supplement: Supplementary file 4 — Additional file 4. Table S4 List of studies included in the quantitative analysis [file 44263_2024_83_MOESM4_ESM.xlsx]

## Sheet: Sheet1
Table S4 List of studies included in the quantitative analysis
Author, Year	Title of study	Study design	Country /Countries of study	Multi-centre or single centre	Scope of the study	Health care setting	Population description	disease_patient groups	Method of data collection	Total number of participants studied	Average age of participants (years)	Female gender	Percentage change in HSU(%)
Abdela et al, 2020	Essential healthcare services in the face of COVID-19 prevention: Experiences from a referral hospital in Ethiopia	Quantitative	Ethiopia	Single centre	Hospital-based	Tertiary centre	Patients from the emergency, ophthalmology, surgery, obstetrics and gynecology, child health, medical care, neo-natal care, laboratory, psychiatry, pharmacy, HIV care clinics	General inpatient and outpatients	Hospital records	NR	NR	NR	70
Abdoulaye et al, 2021	The impact of the COVID-19 pandemic on health service utilisation in the city of Niamey: A study conducted in 17 health care facilities from january to june 2020	Quantitative	Niger	Multi-centre	Hospital-based	Primary care centre	Seventeen public health facilities level or Integrated Health Centers (CSI), distributed in five Health Districts (DS) of the urban community of Niamey	Community	Hospital records	NR	NR	NR	34
Abdul-Mumin et al, 2021	Decrease in Admissions and Change in the Diagnostic Landscape in a Newborn Care Unit in Northern Ghana During the COVID-19 Pandemic	Quantitative	Ghana	Single centre	Hospital-based	Tertiary centre	Neonates admitted to NICU	Maternal and Child health services	Hospital records	2901	0.01	43.8	20.4
Abdus-Salam et al, 2022	Utilization of Postnatal Care During the COVID-19 Pandemic: Perception and Intents of Postpartum Women at Tertiary Health Facility in Southwest, Nigeria	Quantitative	Nigeria	Single centre	Hospital-based	Tertiary centre	postpartum women (minimum 18yrs old) who experienced antenatal and delivery care at the UCH during the COVID-19 pandemic	Maternal and Child health services	Hospital records and Interview	115	31	100	27.3
Abebe et al, 2021	Trends of follow-up clinic visits and admissions three-months before and during COVID-19 pandemic at Tikur Anbessa specialized hospital, Addis Ababa, Ethiopia: an interrupted time series analysis	Quantitative	Ethiopia	Single centre	Hospital-based	Tertiary centre	All patients attending outpatient clinics, and hospital admissions at the wards and emergency department of TASH, Ethiopia	General inpatient and outpatients	Hospital records	18007	NR	NR	40.4
Adelekan et al, 2021	Effect of COVID-19 pandemic on provision of sexual and reproductive health services in primary health facilities in Nigeria: a cross-sectional study	Quantitative	Nigeria	Multi-centre	Hospital-based	Primary care centre	307 primary health centres (PHCs) in 30 Local Government Areas in 10 States, representing the six geopolitical regions of the country	Maternal and Child health services and reproductive health	Interview	307	NR	NR	48.9
Ademe et al, 2022	Impact of COVID-19 on Surgical Volume: Single-centre Experience from Addis Ababa, Ethiopia	Quantitative	Ethiopia	Single centre	Hospital-based	Tertiary centre	Patients for surgical operations	Surgical	Hospital records	5509	NR	NR	19
Adugna et al, 2021	The Effect of COVID-19 on Routine HIV Care Services from Health Facilities in Northwest Ethiopia	Quantitative	Ethopia	Multi-centre	Hospital-based	Primary care centre	All clients who were on HIV care services follow-up in Gondar city public health facilities	PLWHIV	Hospital records	51990	37	50.93	48.2
Ahmed et al, 2022	Impact of COVID-19 on Adolescent HIV Prevention and Treatment Services in the AHISA Network	Quantitative	South Africa, Kenya, Nigeria, Tanzania, Botswana, Ghana, Malawi, Rwanda, Uganda, Zambia	Multi-centre	Multi-national study	Not stated	AHISA teams commonly reported interruptions to prevention programs, diagnostic testing, and access to anti-retroviral therapy (ART)	PLWHIV	Survey	NR	NR	NR	27
Akuaake et al, 2020	Cross-sectional study of paediatric case mix presenting to an emergency centre in Cape Town, South Africa, during COVID-19	Quantitative	South Africa	Single centre	Hospital-based	Secondary	Pediatric patients less than 13years	Child health	Hospital records	9983	NR	57.9	58
Alshibli et al, 2022	Changes in Surgical Volume and Outcomes During the Coronavirus Disease 2019 Pandemic at Two Tertiary Hospitals in Ethiopia: A Retrospective Cohort Study	Quantitative	Ethiopia	Multi-centre	Hospital-based	Tertiary centre	Number of people performing surgical procedures in the study period	Surgical	Hospital records	3231	28	47.8	52
Amouzou et al, 2022	Health service utilisation during the COVID-19 pandemic in sub-Saharan Africa in 2020: A multicountry empirical assessment with a focus on maternal, newborn and child health services	Quantitative	Burkina Faso, Cote d'Ivoire, Ghana, Liberia, Mali, Niger, Nigeria, Ethiopia, Kenya, Tanzania, Uganda, Zambia	Multi-centre	National	Primary and secondary	Health facility data from 12 countries	Maternal and Child health services	Hospital records	NR	NR	NR	33
Arega et al, 2022	Impact of COVID-19 pandemic on TB prevention and care in Addis Ababa, Ethiopia: A retrospective database study	Quantitative	Ethiopia	Single centre	Hospital-based	Primary, secondary and tertiary	registered new TB cases	Tuberculosis	Hospital records	19259	NR	NR	10.9
Asuming et al, 2022	Impact of Covid-19 on Maternal Health Seeking in Ghana	Quantitative	Ghana	Multi-centre	National	Primary care centre	women in their reproductive age (15-49 years)	Maternal and Child health services	Survey	288	28	100	28.5
Awucha et al, 2020	Impact of the COVID-19 pandemic on consumers' access to essential medicines in Nigeria	Quantitative	Nigeria	Online survey	National	Not stated	males and females aged 15 years and older residing in Nigeria	Community	Survey	374	NR	46	24.6
Ayele et al, 2021	Patterns of essential health services utilization and routine health information management during Covid-19 pandemic at primary health service delivery point Addis Ababa, Ethiopia	Quantitative	Ethiopia	Multi-centre	Hospital-based	Primary care centre	Out of twenty-seven health centers, nine health centers were randomly selected from three sub-cities	Maternal and Child health services	Hospital records	NR	NR	NR	39
Ayele et al, 2022	Effect of COVID-19 pandemic on missed medical appointment among adults with chronic disease conditions in Northwest Ethiopia	Quantitative	Ethiopia	Multi-centre	Hospital-based	Tertiary and secondary	patients with common chronic diseases (HIV/AIDS, DM, CVD, Chronic Liver Disease (CLD), CKD, cancer, and Chronic Obstructive Pulmonary Disease (COPD) and on follow-up at the hospitals in Amhara regional state	Chronic diseases	Hospital records	1833	48	55.37	14.33
Bachanas et al, 2022	Protecting the gains: analysis of HIV treatment and service delivery programme data and interventions implemented in 19 African countries during COVID-19	Mixed methods study	Botswana, Cameroon, Cote d'Ivoire, Democratic Republic of Congo, Eswatini, Ethiopia, Kenya, Lesotho, Malawi, Mozambique, Namibia, Nigeria, Rwanda, South Africa, South Sudan, Tanzania, Uganda, Zambia,Zimbabwe	Multi-centre	Hospital-based	Not stated	Individuals receiving routine HIV care and treatment from PEPFAR-CDC-supported ART sites in 19 African countries (Botswana, Cameroon, Cote dâ€™Ivoire, Democratic Republ ic of Congo [DRC], Eswatini, Ethiopia, Kenya, Lesotho, Malawi, Mozambique, Namibia, Nigeria, Rwanda, South Africa, South Sudan, Tanzania, Uganda,Zambia and Zimbabwe) which reported data to the Office of Global AIDS Coordinator (OG…	PLWHIV	Hospital records	8513572	NR	NR	12.9
Baffour-Duah et al, 2022	Pre- and intra -COVID-19 trends of contraceptive use among women who had termination of pregnancy at Charlotte Maxeke Johannesburg Academic Hospital, Johannesburg South Africa (2010-2020)	Quantitative	South Africa	Single centre	Hospital-based	Primary care centre	All clients who report for induced abortion performed for the past eleven years from 1 January 2010 to 31 December 2020	Sexual and reproductive health	Hospital records	12006	NR	100	32.2
Bahendeka et al, 2021	Health service delivery for type 1 diabetes during the lockdown in Uganda following the coronavirus disease 2019 pandemic	Quantitative	Uganda	Multi-centre	Hospital-based	Tertiary centre	Patients with type 1 Diabetes	Cardiovascular diseases	Hospital records	1473	17	43.9	68
Baker et al, 2023	Young people's access to sexual and reproductive health prevention services in South Africa during the COVID-19 pandemic: An online questionnaire	Quantitative	South Africa	Online survey	Online Survey	Online survey	Young people in schools and university	Community	Survey	3431	19.5	59	16.8
Barasa et al, 2021	Indirect health effects of the COVID-19 pandemic in Kenya: a mixed methods assessment	Mixed methods study	Kenya	Multi-centre	National	Not stated	Patients from the Kenya Health information system database and individuals nominated by the program managers	Maternal and Child health services	Hospital records and Interview	NR	NR	NR	24.67
Barry et al, 2021	Impact of the COVID-19 pandemic on the activities of the cardiology department of the Ignace Deen National Hospital at the Conakry University Hospital	Quantitative	Guinea	Single centre	Hospital-based	Tertiary centre	Patients reporting for cardiology services	Cardiovascular diseases	Survey	580	54.5	65	71.1
Bekele et al, 2022	Impact of the COVID-19 pandemic on utilisation of facility-based essential maternal and child health services from March to August 2020 compared with pre-pandemic March-August 2019: a mixed-methods study in North Shewa Zone, Ethiopia	Mixed methods study	Ethiopia	Multi-centre	Hospital-based	Primary care centre	Maternal health facility visits for ANC, PNC, facility delivery, and abortion-related services	Maternal and Child health services	Hospital records	103	NR	NR	37
Benade et al, 2022	Reduction in initiations of HIV treatment in South Africa during the COVID pandemic	Quantitative	South Africa	Multi-centre	Hospital-based	Primary, secondary and tertiary	HIV-infected individuals starting treatment in all facilities in the DHIS data set that reported at least one month of ART initiation data during the study period	PLWHIV	Hospital records	NR	NR	NR	28
Benoni et al, 2022	Epidemiological factors affecting outpatient department service utilization and hospitalization in patients with diabetes: A time-series analysis from an Ethiopian hospital between 2018 and 2021	Quantitative	Ethiopia	Single centre	Hospital-based	Secondary	All patients with diabetes attending OPD services and admitted to medical and paediatric wards of the St. Luke Catholic Hospital	Cardiovascular diseases	Hospital records	1685	42	43.4	2.8
Bernard et al, 2022	Impacts of the COVID-19 pandemic on access to HIV and reproductive health care among women living with HIV (WLHIV) in Western Kenya: A mixed methods analysis	Mixed methods study	Kenya	Multi-centre	Hospital-based	Primary care centre	The Chaguo Langu (CL) study includes primarily non-pregnant WLHIV receiving HIV care at 55 facilities supported by AMPATH and the Opt4Mamas study includes pregnant WLHIV receiving antenatal care at five facilities supported by FACES	PLWHIV	Survey and Interview	1402	33	100	1
Beyene et al, 2021	The impact of covid-19 on the tuberculosis control activities in Addis Ababa	Quantitative	Ethiopia	Multi-centre	Hospital-based	Primary care centre	56 selected public health clinics in Addis Ababa from all 10 sub-cities. There were 4 -8 participating health centers from each sub-city	Tuberculosis	Hospital records	NR	NR	NR	69
Bimpong et al, 2021	Decline in Uptake of Childhood Vaccinations in a Tertiary Hospital in Northern Ghana during the COVID-19 Pandemic	Mixed methods study	Ghana	Single centre	Hospital-based	Tertiary centre	data from immunization coverage during our study period, healthcare providers at the clinic and the care-givers of children who have missed a vaccine or delayed incoming	Maternal and Child health services	Hospital records, Interview, Focus group discussion	NR	NR	NR	38.3
Bookholane et al, 2022	Organ transplantation during the COVID-19 pandemic - impact on deceased organ donor referrals and consent rates in the Western Cape, South Africa	Quantitative	South Africa	Multi-centre	Hospital-based	Secondary and Primary	deceased Organ donors	blood donors	Hospital records	NR	NR	NR	62.5
Boyd et al, 2021	Expanding access to HIV services during the COVID-19 pandemic-Nigeria, 2020	Quantitative	Nigeria	Multi-centre	Hospital and community-based	Not stated	people living with HIV in Nigeria.	PLWHIV	Hospital records and Survey	NR	NR	NR	124.1
Bukuluki et al, 2022	Disruption in accessing sexual and reproductive health services among border populations during COVID-19 lockdown in Uganda	Mixed methods study	Uganda	Multi-centre	Community-based	Community	individuals who were 18 years or older and living in the selected border communities or study areas	Community	Interviews and focused group discussions	1521	43	39	72
Buonsenso et al, 2020	Child Healthcare and Immunizations in Sub-Saharan Africa During the COVID-19 Pandemic	Quantitative	Sierra Leone	Single centre	Hospital-based	Primary care centre	Children under 5 years of age receiving routine childhood immunization and children reporting to the outpatient clinic with common clinical conditions.	Child health	Hospital records	2336	NR	NR	73
Carter et al, 2022	Impact of the Early Stages of the COVID-19 Pandemic on Coverage of Reproductive, Maternal, and Newborn Health Interventions in Ethiopia: A Natural Experiment	Quantitative	Ethiopia	Community	Community-based	Community	Enrolled pregnant Women surveys 6 weeks after birth	Maternal and Child health services	Survey	2557	26.5	100	83
Chelo et al, 2021	Impact and projections of the COVID-19 epidemic on attendance and routine vaccinations at a pediatric referral hospital in Cameroon	Quantitative	Cameroon	Single centre	Hospital-based	Other: Mother and Child centre	The study included all the children and women received at the MCC/CBF during the study period for consultations and vaccinations.	Maternal and Child health services	Hospital records	73974	NR	100	34
Chiabi et al, 2022	Trends in Pediatric Hospitalizations and Mortality during the COVID-19 Pandemic in an Urban Setting in Cameroon	Quantitative	Cameroon	Single centre	Hospital-based	Secondary	In-patient admission records of children	Child health	Hospital records	2282	3.86	42.77	19.01
Chilot et al, 2021	Real-Time Impact of COVID-19 on Clinical Care and Treatment of Patients with Tuberculosis: A Multicenter Cross-Sectional Study in Addis Ababa, Ethiopia	Quantitative	Ethiopia	Multi-centre	Hospital-based	Primary care centre	All TB outpatients of age >18 years attending care and treatment in the selected health facilities	Tuberculosis	Survey	212	45	52.9	18.86
Chilot et al, 2021	COVID-19 Burden on HIV Patients Attending Antiretroviral Therapy in Addis Ababa, Ethiopia: A Multicenter Cross-Sectional Study	Quantitative	Ethiopia	Multi-centre	Hospital-based	Primary care centre	All patients with HIV of age > 18 years attending care and treatment in the selected health centers	PLWHIV	Survey	212	NR	62.7	27.35
Chimamise et al, 2021	Impact of Covid-19 pandemic on obstetric fistula repair program in Zimbabwe	Quantitative	Zimbabwe	Multi-centre	Hospital-based	Secondary	Women with obstetric fistula complications	Maternal and Child health services	Hospital records	90	NR	100	92
Chimhuya et al, 2022	Indirect impacts of the COVID-19 pandemic at two tertiary neonatal units in Zimbabwe and Malawi: An interrupted time series analysis	Quantitative	Zimbabwe, Malawi	Multi-centre	Hospital-based	Tertiary centre	All neonates admitted to each NNU over a 16-month period from 1 June 2019 to 25 September 2020	Maternal and Child health services	Survey	6800	NR	NR	42
Chisenga et al, 2023	Maintaining HIV testing and treatment services in Zambia during COVID-19: a story of success and resilience	Quantitative	Zambia	Single centre	Hospital-based	Secondary	HIV testing	PLWHIV	Hospital records	10300000	NR	43.8	0.437
Chu et al, 2020	Changes in Surgical Practice in 85 South African Hospitals during COVID-19 hard Lockdown	Quantitative	South Africa	Multi-centre	Hospital-based	Other: public and private South African hospitals	Surgeons and Surgeons in training	Surgical	Survey	130	NR	NR	99
Chu et al, 2021	Estimating the surgical backlog from the COVID-19 lockdown in South Africa: A retrospective analysis of six government hospitals	Quantitative	South Africa	Multi-centre	Hospital-based	Tertiary centre	Patients of all ages (adults and children) who underwent a general surgery operation at one of the study hospitals	Surgical	Hospital records	1414	NR	46.2	44
Dandena et al, 2021	Impact of COVID-19 and mitigation plans on essential health services: institutional experience of a hospital in Ethiopia	Mixed methods study	Ethiopia	Single centre	Hospital-based	Tertiary centre	clients attendingdifferent essential health care services from patient registry books in different service areas of the hospital	General inpatient and outpatients	Hospital records	NR	NR	NR	57
dasNevesMartinsPires et al, 2021	Covid-19 pandemic impact on maternal and child health services access in Nampula, Mozambique: a mixed methods research	Mixed methods study	Mozambique	Single centre	Hospital-based	Tertiary centre	the impact of Covid-19 pandemic Government restrictions on access to maternal and child healthcare services.	Maternal and Child health services	Hospital records and Interview	NR	NR	NR	28
Dear et al, 2021	Transient Reductions in Human Immunodeficiency Virus (HIV) Clinic Attendance and Food Security During the Coronavirus Disease 2019 (COVID-19) Pandemic for People Living With HIV in 4 African Countries	Quantitative	Kenya, Nigeria, Uganda, Tanzania	Multi-centre	Hospital-based	Secondary	PLWH and people without HIV	PLWHIV	Hospital records and Survey	2666	NR	NR	36.53
DePina et al, 2022	Sustaining surveillance as an intervention during the COVID-19 pandemic in Cabo Verde and implications for malaria elimination	Quantitative	Cabo Verde	Multi-centre	Hospital-based	Secondary	Routinely collected surveillance data for outpatient visits, testing for malaria and COVID-19 were aggregated by month for each health facility	Malaria	Hospital records	543000	NR	NR	28
Desta et al, et al, 2021	Impacts of COVID-19 on essential health services in Tigray, Northern Ethiopia: A prepost study	Quantitative	Ethiopia	Multi-centre	Regional	Primary, secondary and tertiary	Patients assessing these five categories; namely; maternal, neonatal and child health care; communicable diseases with a focus on HIV and TB-HIV co-infection; prevention of mother to child transmission of HIV; basic emergency, outpatient, inpatient and blood bank services, non-communicable diseases and road traffic accidents.	Maternal and Child health services, PLWHIV, TB	Hospital records	NR	NR	NR	1.13
Diallo et al, 2022	Delays in TB Diagnosis and Treatment Initiation in Burkina Faso during the COVID-19 Pandemic	Quantitative	Burkina faso	Multi-centre	Hospital-based	Tertiary centre	Any individual (no age limitations) with bacteriologically confirmed or clinically diagnosed TB, who were either newly diagnosed or currently enrolled at one of the 14 CDTs in the two regions	Tuberculosis	Survey	331	38.7	25.3	81.7
Diop et al, 2022	Time Trends in Infectious and Chronic Disease Consultations in Dakar, Senegal: Impact of Covid-19 Preventative Measures	Quantitative	Senegal	Multi-centre	Hospital-based	Emergency medical consultations	Patients reporting for emergency consultations	Emergency	Hospital records	53297	37	NR	63.7
Dorrell et al, 2022	Impact of the first COVID-19 lockdown on male urethritis syndrome services in South Africa	Quantitative	South Africa	Multi-centre	Hospital-based	Primary care centre	Reported cases of male urethritis	Male urethritis	Hospital records	NR	NR	0	27
Dorward et al, 2021	The impact of the COVID-19 lockdown on HIV care in 65 South African primary care clinics: an interrupted time series analysis	Quantitative	South Africa	Multi-centre	Hospital-based	Primary care centre	People testing for HIV, initiating antiretroviral therapy (ART), and collecting ART at participating clinics during the study period, with no age restrictions	PLWHIV	Hospital records	3635431	36.5	65.5	47.6
Enbiale et al, 2021	Effect of the COVID-19 pandemic preparation and response on essential health services in primary and tertiary healthcare settings of Amhara Region, Ethiopia	Quantitative	Ethiopia	Multi-centre	Hospital-based	Primary and Tertiary	Medical records of the patients of the above mentioned health facilities	General inpatient and outpatients	Hospital records	185746	NR	NR	27
Ezenwa et al, 2021	Impact of COVID-19 lockdown measures on institutional delivery, neonatal admissions and prematurity: A reflection from Lagos, Nigeria	Quantitative	Nigeria	Single centre	Hospital-based	Tertiary centre	Deliveries and neonatal admission	Maternal and Child health services	Hospital records	628	NR	NR	52
Feliciano et al, 2022	The impact of COVID-19 on self-reported burnout and health and mental health services in Nampula, Mozambique	Quantitative	Mozambique	Multi-centre	Hospital-based	Secondary	frontline health workers including primary care providers and mental health specialists	Healthcare providers	Survey	170	NR	NR	67.9
Fomete et al, et al, 2023	Impact of COVID-19 on Management and Outcome of Cervicofacial Infections in a Maxillofacial Centre	Quantitative	Nigeria	Single centre	Hospital-based	Tertiary centre	Patient seen and admitted with cervicofascial space infection	Surgical	Hospital records	125	30	29.3	18.75
Fuseini et al, 2022	Did COVID-19 Impact Contraceptive Uptake? Evidence from Senegal	Quantitative	Senegal	Single centre	National	Not stated	Contraceptive acceptors	Sexual and reproductive health	Hospital records	18838	NR	NR	16.1
Gallaher et al, 2022	The effect of COVID-19 on burn management and outcomes in a resource-limited setting	Quantitative	Malawi	Single centre	Hospital-based	Tertiary centre	Patients who were admitted to the KCH Burn Unit	Surgical	Hospital records	2969	4	42.1	86.86
Gebreegziabher et al, 2022	Assessment of maternal and child health care services performance in the context of COVID-19 pandemic in Addis Ababa, Ethiopia: evidence from routine service data	Quantitative	Ethiopia	Multi-centre	Hospital-based	Not stated	Individuals assessing ANC, delivery, early PNC, family planning, abortion care, neonatal and children under 5 immunization services	Maternal and Child health services	Hospital records	NR	NR	NR	9.3
Gitau et al, 2021	The impact of measures to curb COVID-19 on patient attendance at 10 hospitals in Machakos County, Kenya	Mixed methods study	Kenya	Multi-centre	Hospital-based	Tertiary centre	Patients admitted and those who attended the outpatient departments	General inpatient and outpatients	Interviews and focused group discussions	794	NR	NR	24.7
Gumisiriza et al, 2022	Impact of the COVID-19 pandemic on persons with epilepsy in Uganda: A descriptive cross-sectional study	Quantitative	Uganda	Multi-centre	Hospital-based	Secondary	Persons with epilepsy(PWE) who attended the epilepsy outpatient clinics of the four participating centers	Epilepsy	Survey	370	20.5	48.1	10.5
Habinshuti et al, 2022	Impact of COVID-19 on access to cancer care in Rwanda: a retrospective time-series study using electronic medical records data	Quantitative	Rwanda	Single centre	Hospital-based	Tertiary centre	All Rwandan patients who received cancer care at the BCCOE	Malignancies	Hospital records	8970	44.7	75.3	21.7
Harker et al, 2022	COVID 19-impact on substance use treatment utilization and provision in South Africa	Quantitative	South Africa	Multi-centre	Hospital-based	Secondary	SUD(Substance use disorders) treatment providers	Healthcare providers	Survey	87	NR	NR	50.7
Harris et al, 2022	Effects of the Coronavirus Disease 2019 Pandemic on Human Immunodeficiency Virus Services: Findings from 11 Sub-Saharan African Countries	Quantitative	Angola, Democratic Republic of Congo, Eswatini, Ethiopia, Kenya, South Sudan, Burundi, Cameroon, Cote d'Ivoire, Mozambique, Zambia	Multi-centre	Multi-national study	Primary, secondary and tertiary	HIV patients	PLWHIV	Hospital records	1059	NR	NR	3.3
Hategeka et al, 2021	Impact of the COVID-19 pandemic and response on the utilisation of health services in public facilities during the first wave in Kinshasa, the Democratic Republic of the Congo	Quantitative	Democratic Republic of the Congo	Multi-centre	Hospital-based	Primary, secondary and tertiary	Patients assessing outpatient clinics for essential health services such as maternal health, routine childhood vaccination, non communicable diseases, common infectious diseases across Kinshasa	Maternal and Child health services	Hospital records	9158657	NR	NR	25
Hedstrom et al, 2021	Impact of the early COVID-19 pandemic on outcomes in a rural Ugandan neonatal unit: A retrospective cohort study	Quantitative	Uganda	Single centre	Hospital-based	Secondary	Patients admitted to the Kiwoko Hospital (KH) neonatal unit during the period of study	Maternal and Child health services	Hospital records	2494	24	NR	14
Hendrikse et al, 2020	A descriptive analysis of the effect of the national COVID-19 lockdown on the workload and case mix of patients presenting to a district-level emergency centre in Cape Town, South Africa	Quantitative	South Africa	Single centre	Hospital-based	Secondary	all patients who presented to the emergency centre at Mitchells Plain Hospital over the study periods	General inpatient and outpatients	Hospital records	26164	NR	49.19	15
Hensen B et al, 2022	Access to menstrual hygiene products through incentivised, community-based, peer-led sexual and reproductive health services before and during the COVID-19 pandemic: findings from the Yathu Yathu trial	Quantitative	Zambia	Multi-centre	Community-based	Community	adolescent girls and young women (AGYW) aged 15-24	Sexual and reproductive health	Focus group discussion	6374	NR	100	16.99
Heuschen et al, 2022	Impact of the COVID-19 pandemic on malaria cases in health facilities in northern Ghana: a retrospective analysis of routine surveillance data	Quantitative	Ghana	Multi-centre	Hospital-based	Secondary	Outpatients (including malaria and non-malaria related visits) and inpatients	Malaria	Hospital records	6100375	NR	NR	27
Humphries et al, 2022	Impact of COVID-19 public health responses on income, food security and health services among key and vulnerable women in South Africa	Quantitative	South Africa	Multi-centre	Hospital-based	Secondary	Consenting women of >15 years old who self-reported living with HIV or were at high risk of HIV, and from key and vulnerable groups, including adolescent girls and young women (defined as those of 15-24 years old), sex workers (defined as women engaged in commercial sex work), LGBTQ+ women (women self-identifying as having sex with women exclusively, having sex with women and men, having non-hete…	PLWHIV	Survey	2812	25	100	37
Igbokwe et al, 2022	Impact of COVID-19 on renal replacement therapy: perspective from a Nigerian renal transplant centre	Quantitative	Nigeria	Single centre	Hospital-based	Tertiary centre	Chronic kidney disease patients undergoing dialysis and /or transplant	Cardiovascular diseases	Hospital records	NR	NR	NR	16.7
Ikwuegbuenyi et al, 2022	Effects of COVID-19 on Neurosurgical Service: Perspective from a Tertiary Medical Center in Nigeria	Quantitative	Nigeria	Single centre	Hospital-based	Tertiary centre	neurosurgically treated patients at Lagos University Teaching Hospital(LUTH)	Surgical	Hospital records	143	30.6	34.3	39.86
Ilesanmi et al, 2021	Effect of the COVID-19 pandemic on malaria intervention coverage in Nigeria: Analysis of the Premise Malaria COVID-19 Health Services Disruption Survey 2020	Quantitative	Nigeria, Benin, Burkina Faso, Cote d'Ivoire, Democratic Republic of the Congo, Ethiopia, Ghana, Kenya, Liberia, Mali, Mozambique Niger, Rwanda, Senegal, Sierra Leone, Somalia, Tanzania, Uganda, Zambia, and Zimbabwe	Multi-centre	National	Not stated	malaria intervention coverage	Malaria	Hospital records	1985	NR	22.6	10.6
Izudi et al, 2022	Effect of the COVID-19 pandemic restrictions on outcomes of HIV care among adults in Uganda	Quantitative	Uganda	Multi-centre	Hospital-based	Secondary	people living with HIV(PLHIV) aged ≥15 years	PLWHIV	Hospital records	82819	32.7	66.3	60
Jensen et al, 2020	Child health services during a COVID-19 outbreak in KwaZulu-Natal Province, South Africa	Quantitative	South Africa	Multi-centre	Hospital-based	Primary, secondary and tertiary	Children receiving care from the KwaZulu-Natal (KZN) provincial health services	Child health	Hospital records	NR	NR	NR	36
Jensen et al, 2022	Patterns of disease on admission to children's wards and changes during a COVID-19 outbreak in KwaZulu-Natal Province, South Africa	Quantitative	South Africa	Multi-centre	Hospital-based	Tertiary and secondary	children admitted at the hospitals under study	Child health	Hospital records	36288	NR	NR	43.1
Jo et al, 2021	Changes in HIV treatment differentiated care uptake during the COVID-19 pandemic in Zambia: interrupted time series analysis	Quantitative	Zambia	Multi-centre	Hospital-based	Secondary	People living with HIV	PLWHIV	Hospital records	181317	15	NR	27.3
Kalli et al, 2021	Brief report: impact of the first wave of the Covid-19 pandemic on emergency surgical activities at the National Reference University Hospital of N'Djamena	Quantitative	Chad	Single centre	Hospital-based	Tertiary centre	All patients admitted to the emergency room or operated on during the period with a complete record were included	Emergency	Hospital records	3248	30	NR	50
Kamita et al, 2023	Cancer referrals at African Inland Church Kijabe Hospital, Kiambu County (2014-2020) and the impact of COVID-19	Quantitative	Kenya	Single centre	Hospital-based	Tertiary centre	All adult patients (≥18 y of age) who were managed for cancer during the study period	Malignancies	Hospital records	3279	56.9	58.1	1.7
Kassie et al, 2021	Impact of coronavirus diseases-2019 (Covid-19) on utilization and outcome of reproductive, maternal, and newborn health services at governmental health facilities in south west ethiopia, 2020: Comparative cross-sectional study	Quantitative	Ethiopia	Multi-centre	Hospital-based	Primary care centre	All reproductive age women who received reproductive and maternal health-care services, and/or who visit health facilities for their newborn health-care services at the selected governmental health facilities of Bench Sheko, Sheka, Keffa, and West Omo zone	Sexual and reproductive health	Hospital records	NR	NR	100	27.4
Kiarie et al, 2022	The COVID-19 pandemic and disruptions to essential health services in Kenya: a retrospective time-series analysis	Quantitative	Kenya	Multi-centre	National	Not stated	Patients assessing essential health services such as general outpatient clinics, ANC visitis, skilled deliveries, sexual violence, hypertension and diabetes clinics Children assessing expanded programme on immunization, attending children welfare.	General inpatient and outpatients	Hospital records	NR	NR	NR	29
Kissi et al, 2022	Effects of coronavirus pandemic on expanded program on immunization in weija gbawe municipality (Accra-Ghana)	Quantitative	Ghana	Single centre	Hospital-based	Primary care centre	Management staff and health workers	Healthcare providers and Managers	Survey	510	NR	NR	16.4
Klazura et al, 2022	Pediatric surgery backlog at a Ugandan tertiary care facility: COVID-19 makes a chronic problem acutely worse	Quantitative	Uganda	Single centre	Hospital-based	Tertiary centre	Patients seen and diagnosed with surgical conditions in the weekly outpatient clinic	Surgical	Hospital records	956	NR	NR	95.18
Kruger et al, 2020	The impact of COVID-19 on routine patient care from a laboratory perspective	Quantitative	South Africa	Multi-centre	Hospital-based	Tertiary centre	Individuals who did biochemical test requests received from outpatient departments (OPDs) and peripheral clinics serviced by the National Health Laboratory Service Chemical Pathology Laboratory at Tygerberg Hospital, Cape Town, South Africa (SA).	General inpatient and outpatients	Hospital records	130881	NR	NR	59
Laäs et al, 2020	Effect of COVID-19 pandemic decisions on tertiary-level surgical services in Pietermaritzburg, KwaZulu-Natal Province, South Africa	Quantitative	South Africa	Single centre	Hospital-based	Tertiary centre	All surgical procedures performed in the hospital theatre complex were included in the study (obstetrics, gynaecology, general surgery, orthopaedics, ear, nose and throat surgery, maxillofacial surgery, paediatric surgery, trauma, burns, urology, ophthalmology, and emergencies from these disciplines)	Surgical	Hospital records	2517	NR	NR	17
Lakoh et al, 2021	Impact of covid-19 on tuberculosis case detection and treatment outcomes in Sierra Leone	Quantitative	Sierra Leone	Single centre	Hospital-based	Tertiary centre	Patients who sought TB care (case detectionand anti-TB treatment) at the Chest Clinic at Connaught Hospital	Tuberculosis	Hospital records	4936	NR	33.9	12.7
Landrian et al, 2022	Effects of the COVID-19 pandemic on antenatal care utilisation in Kenya: A cross-sectional study	Quantitative	Kenya	Multi-centre	Hospital-based	Primary care centre	two samples of participants: (1) women recruited within 7 days of delivery while admitted/on discharge at one of six participating facilities (three public hospitals, two private hospitals and one health centre) in Nairobi and Kiambu Counties from September 2019 through January 2020 (prior to the onset of the COVID-19 pandemic) (2) women residing in catchment areas of these same six participating…	Maternal and Child health services	Survey	2332	NR	100	58.3
Legesse et al, 2022	Trends of radiology caseload and report turnaround time before and after COVID-19 pandemic at the tertiary teaching hospital, Addis Ababa, Ethiopia	Quantitative	Ethiopia	Single centre	Hospital-based	Tertiary centre	All imaging studies were collected from MedWeb, the department of picture archiving and communication software [PACS]	Radiology	Hospital records	38525	NR	NR	30.67
Lemoine et al, 2020	Effect of the COVID-19 pandemic on viral hepatitis services in sub-Saharan Africa	Quantitative	Tanzania The Gambia Burkina Faso	Multi-centre	Hospital-based	Tertiary centre	Patients with chronic Hepatitis B or C infection	Hepatitis B and C	Hospital records	NR	NR	NR	83
Lucinde et al, 2023	The impact of the COVID-19 pandemic on vaccine coverage in Kilifi, Kenya: A retrospective cohort study	Quantitative	Kenya	Single centre	Community-based	Not stated	Stratified random sampling by age was used to generate a sample of 1500 children aged between 6 weeks and 59 months from the KHDSS database	Child health	Survey	1341	NR	52.5	0
Lungu et al, 2022	Interrupted time-series analysis of active case-finding for tuberculosis during the COVID-19 pandemic, Zambia	Quantitative	Zambia	Multi-centre	National	Primary, secondary and tertiary	All individuals diagnosed with drug- susceptible tuberculosis and registered for treatment initiation (notified) were included in the analysis, regardless of age or tuberculosis type (that is, new or retreatment).	Tuberculosis	Hospital records	NR	NR	NR	16.6
Lydon et al, 2022	Effects of the COVID-19 pandemic on maternal and perinatal health service utilisation and outcomes in Mozambique: an interrupted time series analysis	Quantitative	Mozambique	Multi-centre	Hospital-based	Primary and Secondary	Pregnant women and infants	Maternal and Child health services	Hospital records	NR	NR	NR	29.8
Makoae et al, 2023	Determinants of Parents Taking Their Children for Scheduled Vaccinations during COVID-19 Pandemic in South Africa	Quantitative	South Africa	Online survey	National	Online survey	Parents aged 18 years and above residing in South Africa	Maternal and Child health services	Survey	12708	NR	60.7	43.3
MandengMaLinwa et al, 2022	Trends in dermatology consultations in the COVID-19 era in Cameroon	Quantitative	Cameroon	Single centre	Hospital-based	Tertiary centre	Patients attending the outpatient dermatology clinic in a tertiary hospital; Laquintinie hospital, Cameroon.	Dermatology	Hospital records	5946	28.9	70	35.59
Manhica et al, 2022	COVID-19-related healthcare impacts: An uncontrolled, segmented time-series analysis of tuberculosis diagnosis services in Mozambique, 2017-2020	Quantitative	Mozambique	Multi-centre	Hospital-based	Primary care centre	Patients diagnosed with TB	Tuberculosis	Hospital records	NR	NR	NR	17.82
Manyoni et al, 2021	The effects of the COVID-19 lockdown and alcohol restriction on trauma-related emergency department cases in a South African regional hospital	Quantitative	South Africa	Single centre	Hospital-based	Tertiary centre	Trauma- and non-trauma-related cases seen at the Pholosong Regional Hospital Emergency Department	Surgical	Hospital records	841	NR	NR	57.93
Mariani et al, 2022	Changes in Childhood Immunizations and Intermittent Preventive Malaria Treatment in a Peripheral, Referral Immunization Center During the First 12 Months of COVID-19 Pandemic in Sierra Leone, Western Africa	Quantitative	Sierra Leone	Single centre	Hospital-based	Primary care centre	Children under 5 assessing Routine childhood immunization and intermittent preventive malaria treatment	Child health	Hospital records	7283	NR	NR	43.1
Masina et al, 2022	The Impact of the COVID-19 Pandemic on Tuberculosis Case Notification and Treatment Outcomes in Eswatini	Quantitative	Eswatini	Multi-centre	Hospital-based	Primary, secondary and tertiary	Data was collected from 8 purposively selected health care facilities, the referral and the health center with the highest number of TB cases in the region, two from each of the four regions of Eswatini.	Tuberculosis	Hospital records	2294	NR	60.7	15
Masresha et al, 2020	The performance of routine immunization in selected African countries during the first six months of the COVID-19 pandemic	Quantitative	Angola CAR Chad DR Congo Gabon Guinea Nigeria South Sudan Burundi Eritrea Ghana Kenya Rwanda Senegal Tanzania	Multi-centre	Hospital-based	Not stated	Children	Child health	Hospital records	NR	NR	NR	0.102
Mazingi et al, 2023	The impact of the COVID-19 pandemic on paediatric surgical volumes in Africa: A retrospective observational study	Quantitative	Zambia Zimbabwe Nigeria	Multi-centre	Hospital-based	Tertiary centre	All patients aged 18 years and below who had a surgical procedure performed in any one of the hospitals	Surgical	Hospital records	1821	NR	66.22	50
Mbithi et al, 2021	Assessing the real-time impact of covid-19 on tb and hiv services: The experience and response from selected health facilities in nairobi, kenya	Quantitative	Kenya	Multi-centre	Hospital-based	Primary, secondary and tertiary	The study population included all patients presenting to TB services with presumptive TB, all TB patients registered for TB treatment and all persons tested for HIV in 18 health facilities in Nairobi, Kenya, between March 2019 and February 2021	Tuberculosis	Hospital records	NR	NR	NR	31.2
Mekonnen et al, 2022	Impact of COVID-19 on non-communicable disease management services at selected government health centers in Addis Ababa, Ethiopia	Quantitative	Ethiopia	Multi-centre	Hospital-based	Primary care centre	Thirty or about thirty percent of the government health centers available under the administration of the Addis Ababa Health Bureau were covered. The selection of the health facilities included in the study was done by simple random sampling	Healthcare providers and Managers	Hospital records and Survey	30	33	31.3	69
Mnyani et al, 2022	Infant HIV Testing Amid the COVID-19 Pandemic and Evolving PMTCT Guidelines in Johannesburg, South Africa	Quantitative	South Africa	Multi-centre	Hospital-based	Not stated	HIV PCR data for children aged less than two years who were tested in the Johannesburg Health District in the period 01 October 2018 to 30 September 2021 were extracted from the Surveillance Data Warehouse (DW) at the National Institute for Communicable Diseases (NICD), a division of the National Health Laboratory Service (NHLS)	PLWHIV	Hospital records	127515	NR	NR	33.95
Moges et al, 2021	Impact of COVID-19 on Care Seeking Behavior of Patients at Tertiary Care Chronic Follow-up Clinics in Ethiopia: A Cross-Sectional Telephone Survey	Quantitative	Ethiopia	Single centre	Hospital-based	Tertiary centre	General surgery patients	General inpatient and outpatients	Survey	644	25	32.7	30.12
Moloney et al, 2022	Risks to the delivery of essential nutrition services in Eastern and Southern Africa in the context of the COVID-19 pandemic	Quantitative	Eritrea, Eswatini, Ethiopia, Kenya, Madagascar, Malawi, Mozambique, Namibia, Rwanda, Somalia, South Sudan, Uganda, Zambia, Zimbabwe, Tanzania, Burundi	Multi-centre	Online Survey	Not stated	vulnerable populations in ESA, especially children	Maternal and Child health services	Hospital records	NR	NR	NR	14
Morris et al, 2020	Impact of lockdown measures implemented during the Covid-19 pandemic on the burden of trauma presentations to a regional emergency department in Kwa-Zulu Natal, South Africa	Quantitative	South Africa	Single centre	Hospital-based	Tertiary centre	All patients presenting to the emergency department with a traumatic mechanism as their chief complaint	Emergency	Hospital records	3381	NR	NR	47
Moustakis et al, 2020	The effect of COVID-19 on essential surgical admissions in South Africa: A retrospective observational analysis of admissions before and during lockdown at a tertiary healthcare complex	Quantitative	South Africa	Single centre	Hospital-based	Tertiary centre	Patients aged ≥18 years admitted to the Department of Surgery include only the following diagnoses: acute abdomen (all causes), bowel obstruction (all causes), critical and acute limb ischaemia, appendicitis, upper gastrointestinal bleeding, soft-tissue infections, and management of suspected or confirmed malignancies.	Surgical	Hospital records	769	52.5	50.3	44
Moyer et al, 2021	COVID-19 is increasing Ghanaian pregnant women's anxiety and reducing healthcare seeking	Quantitative	Ghana	Online survey	Community-based	Not stated	Pregnant women	Maternal and Child health services	Survey	71	NR	100	36
Muhula et al, 2021	Impact of the first wave of the COVID-19 pandemic on hiv/aids programming in kenya: Evidence from kibera informal settlement and COVID-19 hotspot counties	Quantitative	Kenya	Multi-centre	Hospital-based	Secondary	People living with HIV(PLHIV)	PLWHIV	Hospital records	176	37.5	65	56
Muli et al, 2021	Leveraging technology for health services continuity in times of COVID-19 pandemic: Patient follow-up, and mitigation of worse patient outcomes	Quantitative	Kenya	Multi-centre	Hospital-based	Tertiary centre	all the patients who had scheduled clinics in cancer, diabetes, hypertension, and paediatric clin- ics from March to May 2020	General inpatient and outpatients	Hospital records	1199	NR	NR	81.5
Musiimenta et al, 2022	Challenges in accessing maternal and child health services during COVID-19 and the potential role of social networking technologies	Mixed methods study	Uganda	Single centre	Hospital-based	Tertiary centre	Women assessing maternal and child health services during COVID-19	Maternal and Child health services	Interview	50	28	100	84
Mutyambizi et al, 2021	Effect of COVID-19 on HIV, tuberculosis, and prevention of mother-to-child transmission of HIV indicators in Mopani district, South Africa	Quantitative	South Africa	Multi-centre	Hospital-based	Primary, secondary and tertiary	HIV, tuberculosis and maternal and child health	Maternal and Child health services, PLWHIV, TB	Hospital records	NR	NR	NR	10
Nakanjako et al, 2022	Mobile Phone-based Intervention to promote un-interrupted HIV treatment during the COVID-19 pandemic	Quantitative	Uganda	Single centre	Hospital-based	Tertiary centre	HIV patients receiving long term ART	PLWHIV	Survey	112	44.9	59	20.53
Nalintya et al, 2023	Effect of Covid-19 lockdowns on identification of advanced HIV disease in outpatient clinics in Uganda	Quantitative	Uganda	Multi-centre	Hospital-based	Primary, secondary and tertiary	clinic data from 67 of 94 government-supported HIV clinics offering services to >150 000 PWH surrounding Kampala, Uganda. These facilities span across all levels of HIV care from semirural clinics to clinics associated with national referral hospitals.	PLWHIV	Hospital records	39903	NR	NR	30
Namuganga et al, 2021	IMPACT OF THE COVID-19 PANDEMIC ON ACCESS TO OUTPATIENT MALARIA CARE IN UGANDA: AN INTERRUPTED TIME SERIES ANALYSIS	Quantitative	Uganda	Multi-centre	Hospital-based	Secondary and Primary Primary care centre	Outpatients assessing malaria care at 17 Malaria Reference Centres (MRCs) located in rural settings	Malaria	Hospital records	1442737	23	67	19
Navsaria et al, 2021	The effect of lockdown on intentional and non-intentional injury during the COVID-19 pandemic in Cape Town, South Africa: A preliminary report	Quantitative	South Africa	Multi-centre	Hospital-based	Tertiary centre	Patients with intentional and non-intentional injuries	Surgical	Hospital records	2622	NR	NR	53
Odume et al, 2020	Impact of COVID-19 on TB active case finding in Nigeria	Quantitative	Nigeria	Multi-centre	Hospital-based	Primary, secondary and tertiary	TB Surge was implemented across 61 high-volume facilities in nine Nigerian states (Lagos, Ogun, Akwa-Ibom, Cross River, Rivers, Nasarawa, Kano, Benue and Katsina). The WoW campaign was implemented in Kano State. This was a cross-sectional study using de-identified programme data extracted from the CommCare app for these interventions for all age groups.	Tuberculosis	Hospital records	190734	NR	NR	63
Ogundele et al, 2020	Early impact of COVID-19 pandemic on paediatric surgical practice in Nigeria: A national survey of paediatric surgeons	Quantitative	Nigeria	Multi-centre	Hospital-based	Tertiary and secondary	Paediatric surgeons (consultants and senior registrars) currently practising in Nigeria	Surgical	Survey	120	NR	NR	31
Ogunmodede et al, 2022	The Indirect Victims of COVID-19: Perception of Non-COVID-19 Patients about the Effect of Closure of the Medical Outpatient Services on their Health	Quantitative	Nigeria	Single centre	Hospital-based	Tertiary centre	Consenting adult patients who were aged 18 years and above, who had started receiving treatment in the clinic before the COVID-19 induced closure and who were on treatment for a chronic medical illness	General inpatient and outpatients	Survey	180	50.2	51.1	30.7
Okoye et al, 2021	The impact of covid-19 lockdown on acute trauma patients seen at the national hospital trauma centre abuja, nigeria	Quantitative	Nigeria	Single centre	Hospital-based	Tertiary centre	trauma patients seen in the resuscitation room	Surgical	Survey	229	28	NR	41.35
Oreh et al, 2021	Effect of the COVID-19 pandemic on blood donation and transfusion in Nigeria - A multi-facility study of 34 tertiary hospitals selected for main programme	Quantitative	Nigeria	Multi-centre	Hospital-based	Tertiary centre	Blood donors	Blood donors	Hospital records	152857	NR	NR	17.1
Oreh et al, 2022	COVID-19 impact on Nigeria's national blood service commission - Lessons for Low- and Middle-Income Countries (LMICs)	Quantitative	Nigeria	Multi-centre	Hospital-based	Not stated	Blood donors	blood donors	Hospital records	NR	NR	NR	100
Orr et al, et al, 2023	COVID-19 impact on newly initiated and restarted antiretroviral treatment patients in the Eastern Cape, South Africa	Mixed methods study	South Africa	Multi-centre	Hospital-based	Primary care centre	newly diagnosed people living with HIV and ART patients	PLWHIV	Hospital records and Interview Interview	NR	NR	NR	43.58
Osaguona et al, 2021	Impact of COVID-19 on Ophthalmic Outpatient Services in An Eye Care Center in Southern Nigeria	Quantitative	Nigeria	Single centre	Hospital-based	Tertiary centre	All persons attending the Ophthalmic Outpatient Clinic from January to August 2020 and January to August 2019	Ophthalmology	Hospital records	24924	NR	57	46
Osei et al, 2022	Attendance and vaccination at immunization clinics in rural Gambia before and during the COVID-19 pandemic	Quantitative	Gambia	Multi-centre	Community-based	Not stated	Children assessing Expanded Program on Immunization (EPI) clinics	Child health	Hospital records	65044	NR	NR	13.4
Park et al, 2022	Impact of the COVID-19 Pandemic on Pediatric Surgical Volume in Four Low- and Middle-Income Country Hospitals: Insights from an Interrupted Time Series Analysis	Quantitative	Burkina Faso Nigeria Zambia Equador	Multi-centre	Hospital-based	Tertiary centre	All patients <18 years old that had operations entered in the database from January 1, 2019, to April 30, 2021	Surgical	Hospital records	6078	NR	33.23	32
Peck et al, 2022	Effects of COVID-19 Pandemic on Voluntary Medical Male Circumcision Services for HIV Prevention, Sub-Saharan Africa, 2020	Quantitative	Botswana, Eswatini, Ethiopia, Kenya, Lesotho, Malawi, Mozambique, Namibia, Rwanda, South Africa, Tanzania, Uganda, Zambia, and Zimbabwe, South Sudan	Multi-centre	Hospital-based	Not stated	individuals undergoing non-military voluntary male circumcision	Surgical	Hospital records	NR	NR	0	32.5
Perofsky et al, 2022	Direct and Indirect Effects of the Coronavirus Disease 2019 Pandemic on Private Healthcare Utilization in South Africa, March 2020-September 2021	Quantitative	South Africa	Multi-centre	Hospital-based	Primary, secondary and tertiary	all patients who sought care from Netcare private care network during 2016-2021	Community	Hospital records	NR	NR	NR	59.6
Pillay et al, et al, 2023	Recovering from COVID lockdowns: Routine public sector PHC services in South Africa, 2019-2021	Quantitative	South Africa	Multi-centre	Hospital-based	Primary, secondary and tertiary	The DHIS is the repository of routine data from the public sector, which caters for ~85% of the total population	General inpatient and outpatients	Hospital records	99600000	NR	NR	0.183
Quaglio et al, 2022	The impact of the COVID-19 pandemic on health service use in sub-Saharan Africa	Quantitative	Ethiopia, Sierra Leone, Tanzania, Uganda	Multi-centre	Hospital-based	Secondary	Vaccination outpatients and hospital admission	General inpatient and outpatients	Hospital records	1158582	NR	NR	0.18
Rachuene et al, 2021	The impact of COVID-19 national lockdown on orthopaedic trauma admissions in the northern part of South Africa: A multicentre review of tertiary- And secondary-level hospital admissions	Quantitative	South Africa	Multi-centre	Hospital-based	Tertiary and secondary	adult and paediatric patients with musculoskeletal trauma, including spinal injuries, seen at emergency departments of the hospitals and admitted to the orthopaedic units.	Emergency	Hospital records	1113	39.8	NR	32
Rangai et al, 2022	The impact of government- and institution-implemented COVID-19 control measures on tertiary- and regional-level intensive care units in Pietermaritzburg, KwaZulu-Natal Province, South Africa	Quantitative	South Africa	Multi-centre	Hospital-based	Tertiary and secondary	all non-COVID-19 admissions to a tertiary- and regional-level ICU at both Harry Gwala and Greys hospitals	ICU	Hospital records	678	36	NR	9.6
Regasa et al, 2022	The impact of novel coronavirus disease (COVID-19) on emergency and essential surgical care in Gedeo and Sidama zone hospitals: An institutional-based multicenter cross-sectional study	Quantitative	Ethiopia	Multi-centre	Hospital-based	Primary and Tertiary	Patients presenting for surgical interventions	Surgical	Hospital records	NR	NR	NR	25
Rendle et al, 2022	Impact of the COVID-19 pandemic on cervical cancer diagnosis and treatment in Botswana	Quantitative	Botswana	Single centre	Hospital-based	Secondary	Women diagnosed with cervical cancer	Malignancies	Hospital records	1200	NR	NR	78
Reuter et al, 2020	Prohibiting alcohol sales during the coronavirus disease 2019 pandemic has positive effects on health services in South Africa	Quantitative	South Africa	Single centre	Hospital-based	Secondary	Patients brought to the emergency and clinic	General inpatient and outpatients	Hospital records	NR	NR	NR	55.8
Rogers et al, 2022	COVID-19 associated changes in HIV service delivery over time in Central Africa: Results from facility surveys during the first and second waves of the pandemic	Quantitative	Burundi, Cameroon, Democratic Republic of Congo, Republic of Congo (ROC), Rwanda	Multi-centre	Hospital-based	Primary, secondary and tertiary	HIV care providers at 21 HIV clinics in five Central African countries	Healthcare providers	Survey	21	NR	NR	0
Roy et al, 2021	Impact of COVID-19 on Gender-Based Violence Prevention and Response Services in Kenya, Uganda, Nigeria, and South Africa: A Cross-Sectional Survey	Mixed methods study	Kenya,Uganda,Nigeria,South Africa	Multi-centre	National	Not stated	employees of organizations that work in Gender based violence prevention	Community	Survey and Interview	187	NR	NR	22.1
Saieva et al, 2021	When people do not 'Zol': Reduced emergency centre attendance of patients with chronic obstructive pulmonary disease during coronavirus disease 2019 lockdown with the accompanying tobacco sales ban in South Africa	Quantitative	South Africa	Single centre	Hospital-based	Tertiary centre	All patients attending the emergency centre with COPD	Emergency	Hospital records	NR	NR	NR	69.28
Sanctis et al, 2022	Maintaining Continuity of Care for Expectant Mothers in Kenya During the COVID-19 Pandemic: A Study of MomCare	Quantitative	Kenya	Multi-centre	Hospital-based	Primary care centre	expectant mothers	Maternal and Child health services	Survey	13443	NR	100	318.8
Sarfo et al, 2020	COVID-19 and stroke: Experience in a Ghanaian healthcare system	Quantitative	Ghana	Single centre	Hospital-based	Tertiary centre	Patients admitted with stroke	Cardiovascular diseases	Hospital records	832	60.6	46.6	7.5
Schwartz et al, 2021	Impact of a COVID-19 National Lockdown on Integrated Care for Hypertension and HIV	Quantitative	Uganda	Single centre	Hospital-based	Tertiary centre	All people with HIV (PWH) who obtain care in this clinic, ie. the largest HIV clinic in Uganda, serving 16,500 PWH	PLWHIV	Hospital records	1133	NR	NR	16.3
Sekar et al, 2022	Effect of Covid-19 lockdowns on identification of advanced HIV disease in outpatient clinics in Uganda	Quantitative	Uganda	Multi-centre	Hospital-based	Primary, secondary and tertiary	People living with HIV	PLWHIV	Hospital records	39903	NR	NR	40
Seyi-Olajide et al, 2022	Impact of corona virus disease 2019 pandemic on paediatric surgery in a sub-saharan tertiary hospital: An observational study	Quantitative	Nigeria	Single centre	Hospital-based	Tertiary centre	chidren	Child health	Hospital records	NR	NR	NR	100
Shah et al, 2022	Firth's Logistic Regression of Interruption in Treatment before and after the Onset of COVID-19 among People Living with HIV on ART in Two Provinces of DRC	Quantitative	Democratic Republic of the Congo	Multi-centre	Hospital-based	Primary, secondary and tertiary	313 HIV care clinics in the Haut-Katanga and Kinshasa provinces of the Democratic Republic of Congo. The study sample was limited to 313 clinics (in 29 health zones) owned by the DRC government, as well as private and faith-based organizations that are supported by the implementing partners participating in the National HIV/AIDS Pro- gram (PNLS), and are supported by the Centers for Disease Contr…	PLWHIV	Hospital records	36585	NR	39.1	5
Shakespeare et al, 2021	Resilience and vulnerability of maternity services in Zimbabwe: a comparative analysis of the effect of Covid-19 and lockdown control measures on maternal and perinatal outcomes, a single-centre cross-sectional study at Mpilo Central Hospital	Quantitative	Zimbabwe	Single centre	Hospital-based	Tertiary centre	Maternal and perinatal statistics before and after the implementation of Covid-19 lockdown measures at Mpilo Central Hospital in Bulawayo, Zimbabwe. Maternal and perinatal statistics are routinely collected every month from hospital records and daily reports.	Maternal and Child health services	Hospital records	NR	NR	NR	8.8
Shikuku et al, 2021	Early indirect impact of COVID-19 pandemic on utilisation and outcomes of reproductive, maternal, newborn, child and adolescent health services in Kenya: A cross-sectional study	Quantitative	Kenya	Multi-centre	Hospital-based	Not stated	Persons accessing antenatal care, facility/skilled childbirths, family planning, post-abortion care and immunization services	Maternal and Child health services	Hospital records	NR	NR	NR	27
Shuka et al, 2022	Use of healthcare services during the COVID-19 pandemic in urban Ethiopia: evidence from retrospective health facility survey data	Quantitative	Ethiopia	Multi-centre	Regional	Primary care centre	Patients utilizing outpatient clinics	General inpatient and outpatients	Hospital records	NR	NR	NR	20
Siedner et al, 2020	Access to primary healthcare during lockdown measures for COVID-19 in rural South Africa: An interrupted time series analysis	Quantitative	South Africa	Multi-centre	Regional	Primary care centre	Patients (children and adults) attending ART follow-up care, child health clinic, clinic visits for minor ailments and follow up care for chronic diseases such as hypertension	Maternal and Child health services	Hospital records	46523	NR	67	60
Siedner et al, et al, 2020	Access to primary healthcare during lockdown measures for COVID-19 in rural South Africa: a longitudinal cohort study	Quantitative	South Africa	Multi-centre	Hospital-based	Primary care centre	individuals attending outpatients clinic in public health facilities	General inpatient and outpatients	Interview	36291	NR	70	0
Soko et al, 2021	Effects of coronavirus disease pandemic on tuberculosis notifications, Malawi	Mixed methods study	Malawi	Multi-centre	Hospital-based	Secondary	Patients diagnosed with Tuberculosis	Tuberculosis	Hospital records and Interview	10274	NR	NR	35.9
Sow et al, 2020	Effect of covid-19 on routine immunization schedule in Senegalese hospitals	Quantitative	Senegal	Single centre	Hospital-based	Tertiary centre	children presenting for vaccination	Child health	Hospital records	984	NR	NR	50
Starr et al, 2022	Increased Acuity and In-Hospital Delay in Surgical Care Seen During the COVID-19 Pandemic in a Regional Referral Hospital in Soroti, Uganda	Quantitative	Uganda	Single centre	Hospital-based	Secondary	General surgery patients	Surgical	Hospital records	1547	24	43.7	24
Tadesse et al, 2020	Antenatal care service utilization of pregnant women attending antenatal care in public hospitals during the COVID-19 pandemic period	Quantitative	Ethiopia	Single centre	Hospital-based	Secondary	pregnant women visiting Antenatal Care	Maternal and Child health services	Survey	389	29.5	100	70.7
Tang et al, 2023	Trends in Neurotrauma Epidemiology, Management, and Outcomes during the COVID-19 Pandemic in Kigali, Rwanda	Quantitative	Rwanda	Single centre	Hospital-based	Tertiary centre	Adult injury patients presenting to the CHUK Emergency Department (ED) were prospectively enrolled from January 27, 2020 to June 28, 2020	Emergency	Hospital records	216	34.1	22.2	3.5
Thekkur et al, 2021	Operational research to assess the real-time impact of covid-19 on tb and hiv services: The experience and response from health facilities in harare, Zimbabwe	Quantitative	Zimbabwe	Multi-centre	Hospital-based	Primary care centre	Patients with HIV and TB	PLWHIV and Tuberculosis	Hospital records	NR	NR	NR	40.6
Thekkur et al, 2021	Assessing the impact of covid-19 on tb and hiv programme services in selected health facilities in lilongwe, malawi: Operational research in real time	Quantitative	Malawi	Multi-centre	Hospital-based	Primary, secondary and tertiary	The study population included all patients presenting to the eight health facilities in Lilongwe with presumptive pulmonary TB (PTB), patients diagnosed and registered for anti-TB treatment, and all persons tested for HIV between March 2019 and February 2021	Tuberculosis	Hospital records	NR	NR	NR	45.6
Thsehla et al, 2023	Indirect effects of COVID-19 on maternal and child health in South Africa	Quantitative	South Africa	Multi-centre	Hospital-based	Primary, secondary and tertiary	facilities providing maternal and child health services	Maternal and Child health services	Hospital records	4956	NR	NR	6.99
Tilahun et al, 2022	Effect of COVID-19 Pandemic on Maternal and Child Health Services and Strategies for Effective Service Implementation in Ethiopia	Mixed methods study	Ethiopia	Multi-centre	Hospital-based	Primary, secondary and tertiary	decision-makers, health workers, NGO delegates and clients were considered. The participating facilities included service users, MCH experts and organizational leaders at different levels, i.e., Federal Ministry of Health, RHBs, NGO delegates, woreda health office, health center, health post and community representatives. These participants were from four regions; Amhara, Tigray, Oromia, Benishan…	Healthcare providers and Managers	Interview	74	NR	NR	2.2
Toure et al, 2021	Effects of Covid-19 Pandemic on the Vaccine Activities on a Reference Immunization Center in Treichville, Cote D'Ivoire	Quantitative	Cote d'Ivoire	Single centre	Hospital-based	Public health institute	Children reporting for immunization in a vaccination centre in Cote D'voire	Child health	Hospital records	NR	NR	NR	0.82
Uma et al, 2022	Trend analysis of the loss and gain of patients on HIV treatment in the context of COVID-19 in South West Shewa Zone, Oromia, Ethiopia from 2016 to 2020: a short report	Quantitative	Ethiopia	Multi-centre	Hospital-based	Secondary	All newly enrolled patients and all patients already on ART reported through DHIS2 reports of the two selected General Hospitals in South West Shewa Zone	PLWHIV	Hospital records	NR	NR	NR	9.32
Uwamahoro et al, 2021	Injury burdens and care delivery in relation to the COVID-19 pandemic in Kigali, Rwanda: A prospective interrupted cross-sectional study	Quantitative	Rwanda	Single centre	Hospital-based	Tertiary centre	Adult patients presenting for care to the CHUK ED	Surgical	Survey	603	32	25.7	52.5
vanWyk et al, 2021	The initial impact of the COVID-19 pandemic on the diagnosis of new cancers at a large pathology laboratory in the public health sector, Western Cape Province, South Africa	Quantitative	South Africa	Multi-centre	Hospital-based	Secondary	non-cutaneous cancers in adults (>18 years of age)	Malignancies	Hospital records	870	59	NR	36
VanWyngaard et al, 2022	Impact of COVID-19 on breast cancer diagnostic and surgical services at a South African academic hospital	Quantitative	South Africa	Single centre	Hospital-based	Tertiary centre	All patients, newly diagnosed, awaiting surgery, and listed for neoadjuvant chemotherapy (NACT) by the breast surgical service at Groote Schuur Hospital (GSH) and affiliated hospitals	Malignancies	Hospital records	NR	NR	NR	72.6
Venter et al, 2021	Locked down: Impact of COVID-19 restrictions on trauma presentations to the emergency department	Quantitative	South Africa	Single centre	Hospital-based	Tertiary centre	All trauma presentations secondary to interpersonal violence and RTCs in the ED of Helen Joseph Hospital, Johannesburg	Surgical	Hospital records	7529	NR	NR	25
Waters et al, 2021	Drastic reduction of orthopaedic services at an urban tertiary hospital in South Africa during COVID-19: Lessons for the future response to the pandemic	Quantitative	South Africa	Single centre	Hospital-based	Tertiary centre	Orthopaedic patients	Surgical	Hospital records	NR	NR	NR	55
Wettstein et al, 2022	The effect of the COVID-19 lockdown on mental health care use in South Africa: an interrupted time series analysis	Quantitative	South Africa	Multi-centre	Hospital-based	Not stated	Council for Medical Schemes 2020 beneficiaries aged 18 years or older who had an active health care plan between January 1, 2017, and June 28, 2020	Community	Hospital records	710367	33	53.65	62
Yohann et al, 2022	Reallocation of Hospital Resources During COVID-19 Pandemic and Effect on Trauma Outcomes in a Resource- Limited Setting	Quantitative	Malawi	Single centre	Hospital-based	Tertiary centre	all patients that present to the emergency department after injury	Emergency	Hospital records	37867	28	25.51	8.8
									Legend	NR - Not recorded
										PLWHIV - People living with HIV
